# Supplementary material for: Gla Rich Protein (GRP) Mediates Vascular Smooth Muscle Cell (VSMC) Osteogenic Differentiation, Extracellular Vesicle (EV) Calcification Propensity, and Immunomodulatory Properties
Source: Int J Mol Sci. 2024 Nov 19;25(22):12406. doi: 10.3390/ijms252212406 (PMC11594964; doi:10.3390/ijms252212406)
Supplement: Supplementary file 1 [file ijms-25-12406-s001.zip]

Archive with 2 entries (2 files):
- Supplemental Tables 1.1 to 1.6.xlsx
- Supplementary Material.pdf
