# Supplementary material for: Gla Rich Protein (GRP) Mediates Vascular Smooth Muscle Cell (VSMC) Osteogenic Differentiation, Extracellular Vesicle (EV) Calcification Propensity, and Immunomodulatory Properties
Source: Int J Mol Sci. 2024 Nov 19;25(22):12406. doi: 10.3390/ijms252212406 (PMC11594964; doi:10.3390/ijms252212406)
Supplement: Supplementary file 1 [file ijms-25-12406-s001.zip › Supplemental Tables 1.1 to 1.6.xlsx]

## Sheet: Table S1.1
Table S1.1. List of identified protein groups and correponding quantification information per sample (n=3,995). Columns from left to right contain protein and gene IDs, inter-sample normalized protein intensities (LFQ), indication of sample types in which protein has been detected (), indication of whether protein belongs to Top 100 most detected EV proteins in Vesiclepedia, protein identificatio…
Uniprot ID	Protein names	Gene names	LFQ intensity CM100K_CTR_rep1	LFQ intensity CM100K_CTR_rep2	LFQ intensity CM100K_CTR_rep3	LFQ intensity CM100K_MM_rep1	LFQ intensity CM100K_MM_rep2	LFQ intensity CM100K_MM_rep3	LFQ intensity CM30K_CTR_rep1	LFQ intensity CM30K_CTR_rep2	LFQ intensity CM30K_CTR_rep3	LFQ intensity CM30K_MM_rep1	LFQ intensity CM30K_MM_rep2	LFQ intensity CM30K_MM_rep3	LFQ intensity ECM100K_CTR_rep1	LFQ intensity ECM100K_CTR_rep2	LFQ intensity ECM100K_CTR_rep3	LFQ intensity ECM100K_MM_rep1	LFQ intensity ECM100K_MM_rep2	LFQ intensity ECM100K_MM_rep3	LFQ intensity ECM30K_CTR_rep1	LFQ intensity ECM30K_CTR_rep2	LFQ intensity ECM30K_CTR_rep3	LFQ intensity ECM30K_MM_rep1	LFQ intensity ECM30K_MM_rep2	LFQ intensity ECM30K_MM_rep3	Particle-wise protein set	Top100 EV proteins (Vesiclepedia)	Peptides	Score	MS MS count	iBAQ	iBAQ CM100K_CTR_rep1	iBAQ CM100K_CTR_rep2	iBAQ CM100K_CTR_rep3	iBAQ CM100K_MM_rep1	iBAQ CM100K_MM_rep2	iBAQ CM100K_MM_rep3	iBAQ CM30K_CTR_rep1	iBAQ CM30K_CTR_rep2	iBAQ CM30K_CTR_rep3	iBAQ CM30K_MM_rep1	iBAQ CM30K_MM_rep2	iBAQ CM30K_MM_rep3	iBAQ ECM100K_CTR_rep1	iBAQ ECM100K_CTR_rep2	iBAQ ECM100K_CTR_rep3	iBAQ ECM100K_MM_rep1	iBAQ ECM100K_MM_rep2
P62805	Histone H4	H4-16	903960000	934800000	1003600000	774080000	815940000	852560000	584690000	656610000	935250000	807410000	662640000	810170000	1552300000	5646700000	5949600000	4727900000	7797600000	7626200000	1177500000	1011300000	1209700000	265540000	1128900000	223490000	CM30K		18	323.31	2192	70936000000	853710000	2304300000	1808100000	1574700000	2036700000	2214200000	2837400000	2502100000	3039100000	2193400000	1715100000	2116300000	787300000	5312500000	7954500000	2850900000	12347000000
Q93077;Q7L7L0	Histone H2A type 1-C;Histone H2A type 3	H2AC6;H2AW	482570000	741460000	819030000	722490000	664200000	608670000	363300000	535520000	668660000	626440000	369140000	529620000	9798100000	5122500000	4763900000	3754200000	5974000000	5621700000	1384800000	721370000	802940000	1088200000	832610000	820910000	CM30K		10	102.96	748	53658000000	451400000	1709000000	1447200000	1443200000	1569400000	1401900000	1540300000	1613100000	1737500000	1299200000	867180000	1084900000	2945000000	4601500000	5892700000	2533000000	8845500000
P63261	Actin, cytoplasmic 2	ACTG1	1340100000	1631700000	2117200000	1458300000	1599900000	2288400000	2689200000	2491700000	2448000000	2195000000	2606300000	2939900000	463490000	2179400000	2166100000	1904700000	2579100000	2102600000	1379600000	1936500000	1942200000	501680000	1956500000	434040000	CM30K		43	323.31	5498	47400000000	557830000	1845400000	1829300000	1125500000	2023000000	2724000000	6270400000	3436600000	3842100000	2642600000	2478300000	3151400000	157800000	1268500000	1864600000	715580000	2494300000
P84243;P68431;Q16695;Q6NXT2;P0DPK2;P0DPK5	Histone H3.3;Histone H3.1;Histone H3.1t;Histone H3.3C;Histone H3.Y;Histone H3.X	H3-3B;H3C12;H3-4;H3-5;H3Y1;H3Y2	225820000	293470000	323250000	253200000	336480000	322760000	186810000	145920000	189090000	227480000	142930000	143940000	6497700000	4087700000	4915600000	4488000000	5717100000	4660000000	962140000	749370000	742240000	258880000	894380000	319320000	CM30K		19	263.3	410	39205000000	223090000	586230000	597680000	436750000	670690000	696480000	992130000	589140000	641650000	388330000	326860000	276460000	2678400000	3221600000	5801600000	2219800000	7804800000
Q99879;Q99877;Q93079;Q5QNW6;P62807;P58876;O60814;P57053	Histone H2B type 1-M;Histone H2B type 1-N;Histone H2B type 1-H;Histone H2B type 2-F;Histone H2B type 1-C/E/F/G/I;Histone H2B type 1-D;Histone H2B type 1-K;Histone H2B type F-S	H2BC14;H2BC15;H2BC9;H2BC18;H2BC10;H2BC5;H2BC12;H2BS1	1442500000	980910000	710260000	1072400000	789310000	770180000	630660000	1107500000	812770000	736720000	836320000	1050700000	3549900000	3165800000	4072200000	3253900000	5130900000	4027100000	853130000	509750000	567840000	1084500000	605480000	852270000	CM30K		17	323.31	779	30841000000	660110000	1381400000	1044800000	1115100000	953920000	1313900000	1323200000	1382000000	1186500000	870910000	855360000	935840000	728170000	1617500000	3410600000	1142200000	4705300000
P07355;A6NMY6	Annexin A2;Putative annexin A2-like protein	ANXA2;ANXA2P2	506250000	441520000	822510000	470750000	563400000	876010000	839070000	814210000	814350000	658760000	788280000	896530000	371850000	390820000	322570000	257720000	686770000	469520000	638300000	821090000	911760000	621210000	1188800000	1148100000	CM100K CM30K ECM100K ECM30K		36	323.31	2269	20108000000	287880000	673830000	729610000	534140000	864870000	1310800000	2500600000	2003200000	1709700000	1007800000	1148700000	1412000000	73732000	239650000	233770000	99540000	654710000
P07437	Tubulin beta chain	TUBB	407550000	628250000	854790000	573900000	614460000	757220000	880560000	1063100000	914590000	898990000	999830000	1059800000	223610000	200830000	178610000	312240000	186980000	159420000	406180000	299080000	368010000	105000000	261140000	125860000	CM100K CM30K ECM100K ECM30K		31	323.31	2879	18401000000	223970000	1056800000	1050000000	672450000	1023100000	1229000000	2671100000	2238200000	1770200000	1460200000	1516400000	1602400000	49455000	69700000	176050000	84214000	221100000
P68363;Q9H853	Tubulin alpha-1B chain;Putative tubulin-like protein alpha-4B	TUBA1B;TUBA4B	612910000	1071200000	1473800000	629260000	1051400000	1358000000	1250900000	1300400000	1388600000	1258000000	1535000000	1465100000	276500000	314590000	352210000	570610000	307080000	396210000	829210000	533460000	659330000	138890000	507110000	190750000	CM30K		33	323.31	2625	17939000000	237170000	953940000	979820000	555390000	919550000	1229200000	2287200000	1938600000	1612000000	1194200000	1971600000	1393000000	54547000	143180000	204990000	152470000	229060000
P08670;P14136;CON__Q61726;CON__O43790;CON__Q6NT21;CON__P78385;CON__Q14533;CON__P78386;O43790;P78385;Q14533;P78386	Vimentin;Glial fibrillary acidic protein;Keratin, type II cuticular Hb6;Keratin, type II cuticular Hb3;Keratin, type II cuticular Hb1;Keratin, type II cuticular Hb5	VIM;GFAP;KRT86;KRT83;KRT81;KRT85	386080000	395920000	661650000	538670000	408280000	765520000	1137600000	1323100000	1463000000	1227800000	1532400000	1622300000	26210000	17830000	24384000	42266000	25616000	20587000	460670000	199500000	185480000	154360000	112390000	66995000	CM100K CM30K ECM100K ECM30K		52	323.31	2091	16336000000	152770000	539790000	656450000	562270000	534700000	1050400000	2770600000	2176900000	2306700000	1398000000	1662500000	1998500000	4233300	7659100	13336000	11348000	19069000
P04406	Glyceraldehyde-3-phosphate dehydrogenase	GAPDH	841650000	782880000	990000000	743850000	577810000	977010000	1146400000	1420900000	1269400000	1028600000	1388000000	1393300000	94014000	310770000	272040000	220780000	304670000	286010000	408470000	379660000	594540000	176970000	399590000	140600000	CM100K CM30K ECM100K ECM30K	Yes	22	323.31	2608	15458000000	155310000	943440000	814770000	469130000	826910000	1217200000	2063400000	1693000000	1606100000	1079100000	1115500000	1349600000	2436500	121460000	143340000	58137000	179040000
P60660	Myosin light polypeptide 6	MYL6	149410000	170280000	293180000	119220000	161000000	327180000	526890000	757690000	692400000	724950000	955620000	836670000	433260000	752370000	1047100000	1175900000	1183000000	1232300000	553340000	275420000	360720000	44644000	305950000	69101000	CM30K		12	323.31	646	15140000000	63318000	281140000	327340000	99401000	262710000	530710000	1403000000	851770000	1300100000	911780000	671870000	1161400000	270590000	609520000	1203300000	427940000	1787300000
P62979;A0A2R8Y422;P0CG47;P0CG48	Ubiquitin-40S ribosomal protein S27a;40S ribosomal protein S27a;Polyubiquitin-B;Polyubiquitin-C	RPS27A;RPS27AP5;UBB;UBC	425030000	290400000	345010000	346350000	290470000	379270000	243930000	329810000	250780000	351310000	287180000	320740000	517250000	670950000	553940000	635700000	556030000	583400000	534090000	522730000	439520000	428980000	554490000	520850000	CM30K		12	303.96	655	13704000000	237510000	771540000	637260000	579650000	514830000	1083500000	1152800000	814660000	390470000	684180000	546380000	777800000	179440000	422060000	585450000	264830000	685470000
P09382	Galectin-1	LGALS1	228950000	209110000	319150000	287270000	297450000	352270000	504890000	369770000	396730000	408730000	435280000	366510000	208640000	308000000	315320000	191760000	334880000	260000000	846010000	672290000	664120000	376180000	565720000	398910000	CM100K CM30K ECM100K ECM30K		14	275.11	770	11736000000	149460000	359090000	394160000	458550000	350230000	580090000	1743400000	931200000	809100000	724470000	685640000	515920000	69821000	179870000	110970000	51228000	225810000
P68104;Q5VTE0	Elongation factor 1-alpha 1;Putative elongation factor 1-alpha-like 3	EEF1A1;EEF1A1P5	439180000	511420000	824020000	624900000	490260000	754920000	1207200000	961330000	1135000000	1069600000	965310000	1338200000	278460000	247870000	270870000	239060000	242860000	314080000	415040000	268390000	385010000	236570000	321930000	171170000	CM30K		25	323.31	2616	11232000000	128900000	443730000	486980000	336340000	472860000	772250000	1826300000	1036800000	1193500000	930610000	820260000	1201900000	30327000	70393000	125000000	56863000	169100000
P08758	Annexin A5	ANXA5	573240000	284020000	454740000	453270000	338640000	478220000	666410000	551450000	604700000	527610000	596600000	499340000	99488000	180120000	158940000	143720000	560670000	340380000	350700000	319500000	360820000	217580000	982930000	1049900000	CM100K CM30K ECM100K ECM30K	Yes	35	323.31	1370	10062000000	251440000	328300000	384010000	431940000	386300000	606670000	1700600000	843210000	808500000	592570000	597800000	614010000	14496000	65776000	88117000	31621000	402660000
P06703	Protein S100-A6	S100A6	97600000	154930000	359140000	175700000	295460000	304960000	630950000	485960000	148490000	143360000	540150000	137520000	195130000	0	117100000	257520000	139010000	80345000	341050000	245570000	243200000	378450000	159040000	1040700000	CM100K CM30K ECM100K ECM30K		5	39.352	218	9556700000	68161000	365340000	327780000	197020000	396320000	542570000	1687100000	576350000	1216700000	584620000	489770000	837480000	3151600	58488000	2272000	40209000	265240000
P19105;O14950	Myosin regulatory light chain 12A;Myosin regulatory light chain 12B	MYL12A;MYL12B	70830000	99101000	153290000	91069000	64178000	173910000	373520000	478900000	411710000	422680000	542310000	589090000	863020000	783980000	875700000	843410000	999140000	999270000	247540000	226230000	227810000	112120000	187580000	102600000	CM100K CM30K ECM100K ECM30K		12	323.31	603	9291300000	15461000	99207000	118360000	62392000	62381000	220320000	927170000	841580000	719530000	528140000	672440000	636220000	146910000	439750000	771640000	338190000	972620000
P14618	Pyruvate kinase PKM	PKM	315710000	380720000	607420000	380210000	371650000	518020000	699920000	765070000	670540000	672830000	652570000	694510000	33852000	204370000	145090000	175480000	183520000	141070000	404820000	433780000	479940000	93116000	406810000	149750000	CM100K CM30K ECM100K ECM30K	Yes	44	323.31	2317	9055900000	105870000	445090000	450480000	207670000	450850000	573700000	1463300000	1069300000	845460000	705740000	668380000	672580000	4443900	68208000	66459000	34948000	116380000
P12110	Collagen alpha-2(VI) chain	COL6A2	913210000	426360000	482000000	1069600000	431280000	433550000	14952000	16564000	17373000	24446000	14997000	15333000	2781400000	4070800000	4832500000	3925600000	4134500000	4347000000	172150000	100340000	122780000	15525000	89410000	5657600	CM100K CM30K ECM100K ECM30K		51	323.31	2502	8241400000	148800000	262620000	208770000	386480000	279410000	300900000	13056000	10195000	13351000	14540000	5581200	10375000	236160000	894430000	1579900000	535450000	1595800000
P12109	Collagen alpha-1(VI) chain	COL6A1	925180000	555080000	598540000	1259400000	486620000	501780000	44683000	57812000	56045000	48188000	49705000	57814000	2180100000	4250000000	4436300000	3847000000	3600300000	3832500000	200940000	134670000	168390000	27298000	123390000	36722000	CM100K CM30K ECM100K ECM30K		67	323.31	4597	8090000000	191530000	272330000	217110000	521080000	226350000	288510000	35185000	31706000	24522000	15293000	16251000	16500000	270840000	886980000	1468500000	717490000	1397300000
P04083	Annexin A1	ANXA1	197380000	175010000	273490000	201590000	222450000	321980000	427940000	323190000	382810000	330240000	326400000	361290000	78077000	118030000	99241000	72836000	337170000	253910000	173020000	242340000	300080000	140580000	485700000	446670000	CM100K CM30K ECM100K ECM30K	Yes	27	323.31	1047	7867700000	160900000	211440000	290720000	258850000	231940000	478950000	1361700000	715820000	787090000	491240000	590080000	592830000	11423000	52109000	56718000	17550000	259100000
P31949	Protein S100-A11	S100A11	166530000	110140000	187640000	123180000	141010000	200500000	323480000	196370000	241560000	237440000	264550000	289340000	51502000	87355000	58083000	88016000	67253000	54745000	152200000	187250000	192660000	77504000	158120000	116070000	CM100K CM30K ECM100K ECM30K		8	79.156	296	7223900000	227520000	273550000	233320000	241680000	295990000	520610000	1334500000	784980000	563580000	476280000	562330000	523270000	15253000	46331000	62070000	29954000	101770000
P12111	Collagen alpha-3(VI) chain	COL6A3	1785700000	909720000	881140000	2610000000	824230000	828490000	25172000	24457000	26237000	27688000	12427000	17322000	2774900000	4188900000	4735300000	3409600000	4052100000	4112900000	168630000	103630000	115780000	42040000	78865000	26039000	CM100K CM30K ECM100K ECM30K		230	323.31	9284	7134700000	277120000	411620000	300100000	872130000	378950000	372330000	13855000	10874000	10512000	8239900	3243700	5307300	145050000	828800000	1067500000	396740000	1003300000
P00338;Q6ZMR3;P07864	L-lactate dehydrogenase A chain;L-lactate dehydrogenase A-like 6A;L-lactate dehydrogenase C chain	LDHA;LDHAL6A;LDHC	120040000	167480000	320930000	123630000	211870000	373410000	459970000	321000000	360310000	368240000	357600000	363540000	215700000	205870000	221920000	162480000	252870000	199790000	350250000	281280000	373780000	268650000	317820000	403710000	CM100K CM30K ECM100K ECM30K		22	323.31	738	7127400000	66134000	252260000	309490000	106410000	309580000	537720000	1157300000	511570000	467230000	474710000	451590000	469490000	31426000	102680000	150680000	53366000	193110000
Q15582	Transforming growth factor-beta-induced protein ig-h3	TGFBI	362160000	208790000	265070000	270120000	197390000	225410000	31820000	73276000	74105000	29339000	65444000	65736000	1223100000	2804100000	3184600000	2583900000	2824100000	2547900000	247820000	108020000	150580000	12354000	82404000	27839000	CM30K		49	323.31	5012	6660600000	134760000	172110000	165060000	169650000	170700000	218270000	52903000	91381000	85348000	27693000	48504000	59445000	89887000	812540000	1143100000	595260000	1259700000
P02751	Fibronectin	FN1	1161900000	723560000	1135600000	469870000	859090000	1150700000	256460000	426110000	686050000	142690000	265870000	384450000	7260600	55526000	50409000	26833000	75387000	81532000	46875000	24087000	23734000	0	31853000	2074800	CM100K CM30K ECM100K ECM30K	Yes	117	323.31	5429	6637500000	361970000	689140000	744560000	384120000	839860000	1064400000	474600000	437800000	776240000	132590000	206120000	367930000	845110	17890000	24278000	5818300	34277000
P35579	Myosin-9	MYH9	228480000	344130000	496480000	291870000	324710000	571890000	871290000	1292300000	1130700000	1030600000	1236800000	1176000000	807330000	773120000	709240000	723080000	727370000	687300000	631320000	475880000	571900000	638680000	479580000	628560000	CM100K CM30K ECM100K ECM30K	Yes	160	323.31	5727	6570800000	29288000	127820000	159210000	77650000	99482000	260210000	867580000	824780000	717370000	507230000	555890000	562420000	55928000	159650000	225140000	105290000	302620000
P23528	Cofilin-1	CFL1	130230000	180350000	226010000	142080000	165350000	247420000	382500000	180160000	229580000	257470000	223860000	205300000	106020000	71168000	59542000	106950000	64311000	45408000	240240000	166120000	266960000	273180000	185630000	300660000	CM100K CM30K ECM100K ECM30K	Yes	14	260.77	424	6531500000	86912000	214660000	197610000	178320000	251820000	381760000	1364600000	390450000	529730000	487150000	379750000	441630000	28927000	31124000	48551000	40953000	65756000
P04179	Superoxide dismutase [Mn], mitochondrial	SOD2	68449000	71395000	140850000	85397000	90728000	149890000	301450000	298290000	342930000	283080000	262520000	311010000	32215000	32648000	17398000	33737000	42648000	17289000	369010000	294470000	355490000	311190000	353090000	460220000	CM100K CM30K ECM100K ECM30K		11	323.31	485	6154000000	32047000	100390000	159710000	80717000	149360000	257690000	853670000	542860000	742250000	433730000	390100000	552200000	8318700	11393000	11912000	14295000	35224000
P08133	Annexin A6	ANXA6	352810000	203930000	286760000	439710000	272030000	302370000	384400000	306550000	300990000	263980000	298930000	298530000	46486000	256080000	166380000	183130000	463900000	303800000	212520000	455600000	459990000	182960000	795450000	482190000	CM100K CM30K ECM100K ECM30K	Yes	61	323.31	2187	5631400000	127660000	193150000	209110000	304510000	274010000	321480000	810180000	384210000	372030000	244910000	248840000	272210000	6045900	76781000	76877000	32811000	261240000
Q14764	Major vault protein	MVP	124810000	60381000	109680000	150990000	90567000	127420000	97049000	106290000	107350000	92832000	98706000	111060000	790770000	1322000000	1649600000	782460000	1320200000	1400900000	100370000	95878000	122560000	47616000	89066000	76999000	CM30K		73	323.31	2623	5509800000	44437000	40675000	94177000	114640000	84252000	149580000	199010000	145150000	161300000	96167000	87485000	134670000	157550000	607250000	1021100000	230100000	956460000
P15144	Aminopeptidase N	ANPEP	339860000	159150000	220530000	313440000	196800000	251310000	314550000	261320000	232150000	225680000	261180000	213470000	121330000	447710000	295030000	286890000	411830000	307290000	683160000	850500000	864580000	229730000	846330000	376020000	CM100K CM30K ECM100K ECM30K		58	323.31	2331	5275800000	92121000	111920000	129580000	172670000	150520000	241390000	560150000	311400000	298700000	207850000	201760000	205900000	12188000	143560000	142140000	65751000	223890000
P06733	Alpha-enolase	ENO1	179570000	247630000	329540000	158820000	215570000	347270000	324130000	229800000	289610000	275310000	268750000	292940000	113490000	116790000	102820000	123590000	117980000	112260000	269950000	200790000	270730000	213190000	227050000	294030000	CM100K CM30K ECM100K ECM30K	Yes	31	323.31	1191	5196000000	76828000	370950000	368060000	125990000	238950000	563020000	806960000	357710000	376340000	339920000	311050000	358300000	10357000	46156000	50546000	25289000	64202000
P11021	Endoplasmic reticulum chaperone BiP	HSPA5	95857000	75267000	135150000	136020000	74226000	134110000	436190000	396950000	427770000	556220000	400870000	448660000	71894000	49253000	31557000	112070000	77024000	52960000	633000000	239610000	250640000	537840000	314080000	338380000	CM100K CM30K ECM100K ECM30K	Yes	38	323.31	1602	5148600000	32014000	101600000	110180000	91462000	89133000	186760000	1069000000	506840000	594820000	576860000	424840000	465730000	7486900	12489000	13500000	19186000	38708000
P08238;Q58FF7;Q58FG1	Heat shock protein HSP 90-beta;Putative heat shock protein HSP 90-beta-3;Putative heat shock protein HSP 90-alpha A4	HSP90AB1;HSP90AB3P;HSP90AA4P	195200000	201310000	281840000	217840000	200620000	273090000	475920000	332370000	387510000	491950000	365340000	415760000	216850000	220820000	240960000	278540000	253050000	309120000	283630000	193710000	234990000	257700000	212610000	234810000	CM100K CM30K ECM100K ECM30K		41	323.31	1591	5141400000	61925000	185250000	200330000	135340000	177440000	271820000	815000000	391450000	475460000	436600000	344930000	456540000	23913000	79130000	128580000	47779000	169640000
P05387	60S acidic ribosomal protein P2	RPLP2	141250000	99414000	133400000	191810000	78284000	149980000	197750000	289500000	249580000	249080000	273250000	285500000	2830800000	106450000	237690000	633040000	180960000	208540000	149720000	53467000	92983000	220210000	81681000	158420000	CM100K CM30K ECM100K ECM30K		9	323.31	295	5101400000	68559000	132190000	107080000	276850000	34707000	203120000	496630000	557250000	336670000	307600000	320080000	316850000	1019900000	48855000	123710000	205580000	106780000
P14625	Endoplasmin	HSP90B1	103090000	100360000	188280000	117240000	77498000	177380000	496610000	493860000	520890000	601350000	463280000	558530000	34828000	66191000	48253000	88164000	91136000	50191000	705220000	293000000	263450000	510880000	323590000	346970000	CM100K CM30K ECM100K ECM30K		55	323.31	1723	5080000000	24524000	61256000	134000000	65361000	52472000	183310000	914310000	525770000	626200000	557110000	376690000	563060000	3933200	34968000	20555000	15552000	39062000
Q9UBI6	Guanine nucleotide-binding protein G(I)/G(S)/G(O) subunit gamma-12	GNG12	41641000	31903000	39129000	40181000	36660000	54063000	63357000	46806000	58089000	50637000	50701000	54443000	0	149660000	126010000	81823000	188030000	116730000	241110000	383900000	251040000	0	406600000	0	CM30K		6	153.78	159	4921400000	43945000	42515000	114150000	152260000	121500000	214360000	422190000	159050000	232190000	156640000	156350000	121450000	1911600	164240000	188140000	58613000	362190000
P04075	Fructose-bisphosphate aldolase A	ALDOA	189120000	165290000	202190000	183790000	179400000	291800000	423080000	396750000	403620000	348120000	406170000	416830000	58119000	94981000	78605000	114270000	113520000	94177000	173440000	217310000	254330000	93002000	225710000	199230000	CM100K CM30K ECM100K ECM30K	Yes	28	323.31	1147	4626500000	58265000	121740000	173990000	140250000	155410000	327640000	867730000	493030000	524280000	284300000	390130000	372710000	9186100	13542000	22616000	19084000	60713000
Q06830	Peroxiredoxin-1	PRDX1	40832000	64455000	95350000	55226000	89641000	112450000	236160000	181880000	245700000	247100000	215820000	245600000	26003000	73086000	63286000	39794000	114580000	56807000	204800000	195680000	199780000	82525000	186640000	101540000	CM30K	Yes	17	150.45	404	4609600000	29452000	84928000	137870000	64005000	141910000	240170000	863770000	390600000	565860000	450960000	329370000	485060000	6430500	28752000	37338000	7697100	91331000
P21589	5-nucleotidase	NT5E	298270000	134870000	220490000	322690000	152320000	215140000	289730000	234360000	199390000	222440000	213170000	206860000	247610000	264200000	223930000	232870000	256940000	227510000	453880000	520810000	635910000	551250000	564450000	724740000	CM100K CM30K ECM100K ECM30K		32	323.31	1514	4528700000	105890000	115030000	164050000	262830000	147760000	241500000	557420000	237630000	255950000	187090000	180740000	172740000	46938000	50622000	59807000	26563000	149570000
P23284	Peptidyl-prolyl cis-trans isomerase B	PPIB	25818000	56483000	96621000	26051000	0	98737000	222070000	270580000	345460000	379630000	283200000	383520000	181160000	217120000	211830000	140610000	274710000	223060000	288190000	141650000	166880000	235610000	164500000	191290000	CM100K CM30K ECM100K ECM30K		13	278.95	402	4467100000	9408400	44874000	61607000	10862000	9380800	130360000	577570000	409030000	580900000	589180000	304280000	504690000	46808000	76040000	125860000	34012000	220620000
P30101	Protein disulfide-isomerase A3	PDIA3	60540000	96465000	154470000	83056000	81413000	155890000	277020000	415610000	380470000	362570000	404210000	372510000	72656000	69839000	58670000	120480000	112310000	85680000	492560000	256590000	264110000	238750000	343040000	240470000	CM100K CM30K ECM100K ECM30K		37	323.31	1267	4395500000	12092000	92639000	100060000	43085000	65123000	181170000	670190000	481910000	531400000	402960000	357420000	468980000	9949100	21162000	24073000	24258000	63245000
P62937;P0DN26;A0A0B4J2A2;A0A075B767;A0A075B759;Q9Y536;F5H284;P0DN37	Peptidyl-prolyl cis-trans isomerase A;Peptidyl-prolyl cis-trans isomerase A-like 4F;Peptidyl-prolyl cis-trans isomerase A-like 4C;Peptidyl-prolyl cis-trans isomerase A-like 4H;Peptidyl-prolyl cis-trans isomerase A-like 4E;Peptidyl-prolyl cis-trans isomerase A-like 4A;Peptidyl-prolyl cis-trans isomerase A-like 4D;Peptidyl-prolyl cis-trans isomerase A-like 4G	PPIA;PPIAL4F;PPIAL4C;PPIAL4H;PPIAL4E;PPIAL4A;PPIAL4D;PPIAL4G	71153000	185870000	290060000	76957000	191020000	239100000	173600000	47284000	70602000	87923000	72249000	71817000	0	16210000	104960000	85225000	101480000	109940000	265080000	180450000	180180000	0	128260000	0	CM30K		9	323.31	459	4374100000	57365000	399680000	373820000	110780000	324020000	473230000	713700000	187980000	264080000	319270000	176340000	188740000	1783600	7501600	48060000	27845000	60110000
P04216	Thy-1 membrane glycoprotein	THY1	128110000	83113000	132930000	138840000	125230000	133630000	150280000	120950000	122130000	105960000	109430000	130880000	39547000	197300000	154540000	137120000	213990000	200290000	194500000	385670000	413800000	133060000	441100000	184370000	CM100K CM30K ECM100K ECM30K		3	241.66	314	4248900000	74655000	120860000	77618000	164690000	184280000	199460000	478970000	307910000	165210000	119180000	160900000	169590000	4024800	92947000	126090000	47189000	180560000
P07737	Profilin-1	PFN1	122530000	80287000	137710000	140310000	97095000	167980000	234500000	135430000	154650000	166670000	181660000	156100000	31224000	49497000	44265000	57070000	60807000	42413000	154510000	110790000	132040000	127610000	108640000	179980000	CM100K CM30K ECM100K ECM30K	Yes	9	139.58	264	4099200000	62153000	98516000	208360000	130340000	116870000	350060000	896690000	270490000	358250000	278320000	280040000	296340000	9183800	21095000	17859000	15802000	46927000
P63104	14-3-3 protein zeta/delta	YWHAZ	195630000	127960000	154370000	177000000	139870000	210120000	214130000	228430000	201240000	159290000	192600000	202120000	66631000	90600000	67013000	86284000	90467000	85319000	153600000	145220000	166000000	141100000	162070000	206300000	CM30K	Yes	19	323.31	495	3819300000	100360000	148000000	143100000	180130000	128190000	221470000	437130000	493720000	572810000	196940000	194690000	262440000	8486300	34921000	37284000	23205000	64443000
P07237	Protein disulfide-isomerase	P4HB	45696000	56770000	113010000	72040000	48355000	120220000	253600000	313960000	328370000	282820000	273070000	318060000	35604000	16014000	17829000	52979000	59347000	33876000	288780000	153730000	168650000	312530000	219190000	264310000	CM100K CM30K ECM100K ECM30K		37	323.31	1587	3778600000	14072000	48942000	93553000	43879000	39450000	150700000	645930000	458290000	544780000	361720000	301150000	429150000	2121000	3908900	5465600	7579500	24904000
Q03135;P56539	Caveolin-1;Caveolin-3	CAV1;CAV3	57937000	63813000	75031000	89382000	60001000	108550000	191910000	199250000	256040000	184040000	242740000	240800000	428520000	214540000	199740000	149210000	277110000	206480000	258400000	368970000	304880000	377030000	361990000	625960000	CM30K		10	193.92	291	3740500000	15105000	31574000	41749000	37485000	24611000	106200000	361470000	218760000	255630000	148190000	183980000	249110000	92611000	70623000	101790000	47635000	197730000
O75531	Barrier-to-autointegration factor	BANF1	144980000	123670000	85795000	189530000	106180000	100370000	97038000	127450000	145180000	130000000	103800000	120270000	1020500000	339060000	447530000	355570000	568220000	508880000	87096000	0	109390000	0	51089000	74814000	CM100K CM30K ECM100K ECM30K		9	54.714	152	3714500000	61262000	92291000	104430000	181270000	89273000	150760000	231900000	229420000	71566000	155700000	107420000	147120000	346710000	196110000	324290000	118480000	531680000
P11142	Heat shock cognate 71 kDa protein	HSPA8	174320000	235680000	273390000	177830000	212490000	266160000	318570000	244560000	269710000	278220000	268170000	291970000	38312000	107240000	80712000	126110000	109080000	64130000	203630000	188740000	200680000	104840000	211360000	103110000	CM100K CM30K ECM100K ECM30K	Yes	37	323.31	1165	3698700000	62636000	228730000	221610000	105280000	209710000	316420000	623160000	289830000	325450000	254570000	231900000	277200000	4522500	36024000	35994000	19966000	47857000
P62879;P16520;Q9BRK4	Guanine nucleotide-binding protein G(I)/G(S)/G(T) subunit beta-2;Guanine nucleotide-binding protein G(I)/G(S)/G(T) subunit beta-3;Leucine zipper putative tumor suppressor 2	GNB2;GNB3;LZTS2	83220000	96096000	104340000	79673000	96188000	134520000	128700000	104230000	92266000	93407000	118400000	85696000	26399000	146820000	122410000	137300000	146590000	108950000	299080000	396700000	321440000	0	351960000	0	CM30K		16	323.31	398	3655000000	31938000	139560000	129870000	78818000	158350000	229370000	391790000	173960000	190500000	130890000	160240000	122910000	7533100	69666000	96456000	41751000	157990000
P0DP25;P0DP24;P0DP23;P02585	Calmodulin-3;Calmodulin-2;Calmodulin-1;Troponin C, skeletal muscle	CALM3;CALM2;CALM1;TNNC2	90045000	59498000	75452000	64103000	62508000	89909000	120750000	93101000	165510000	147140000	137670000	146110000	146790000	97075000	102750000	165890000	138240000	100090000	426040000	274880000	356950000	385720000	456050000	377800000	CM100K CM30K ECM100K ECM30K		8	323.31	247	3590600000	14157000	66796000	87075000	48576000	106560000	188000000	498080000	206350000	333790000	204010000	197070000	237510000	37078000	37250000	37554000	21218000	56115000
P13987	CD59 glycoprotein	CD59	166250000	124480000	157660000	139260000	147500000	203700000	175010000	128550000	111510000	141250000	169270000	107060000	24336000	104360000	113930000	96877000	147620000	106000000	135400000	230690000	235460000	64596000	231840000	107280000	CM100K CM30K ECM100K ECM30K		4	48.537	163	3590200000	105020000	86548000	149400000	146110000	207340000	298540000	468620000	239500000	230620000	173260000	223300000	185270000	4157600	41399000	78311000	31710000	118110000
P05386	60S acidic ribosomal protein P1	RPLP1	0	104530000	55475000	0	28094000	50173000	123350000	0	0	74427000	88171000	0	1001200000	0	162580000	552140000	0	108330000	211860000	0	0	113590000	0	74927000	CM100K CM30K ECM100K ECM30K		4	92.324	61	3488600000	216060000	64490000	65664000	0	55241000	112890000	998440000	0	21844000	415330000	414730000	244720000	250260000	58277000	121300000	250540000	18544000
P61224;A6NIZ1	Ras-related protein Rap-1b;Ras-related protein Rap-1b-like protein	RAP1B;	207820000	256400000	269460000	141650000	242210000	247830000	114020000	137080000	132780000	109920000	157130000	138340000	73474000	57082000	64427000	43942000	65857000	66313000	217370000	141380000	149270000	94240000	119120000	96285000	CM30K		12	160.92	325	3472100000	106260000	341930000	291240000	107970000	291270000	376930000	330870000	228820000	250620000	152730000	192360000	217510000	8277700	19070000	24916000	19171000	50626000
Q07020	60S ribosomal protein L18	RPL18	45920000	45152000	57626000	50495000	39030000	47820000	101980000	107020000	92979000	126020000	82303000	112700000	0	237300000	321010000	409960000	203820000	232320000	106090000	64966000	58355000	0	50760000	0	CM30K		10	214.56	196	3382300000	21472000	48048000	80194000	69056000	69664000	137400000	463710000	257750000	205820000	258300000	163600000	236910000	53485000	119840000	318670000	269150000	191120000
P67936;Q2TAC2	Tropomyosin alpha-4 chain;Coiled-coil domain-containing protein 57	TPM4;CCDC57	65051000	51541000	122850000	68107000	67241000	128770000	222650000	234720000	241570000	272260000	227110000	222260000	130980000	70112000	45278000	110440000	81548000	87149000	361940000	249070000	323900000	449800000	265760000	320280000	CM30K		24	323.31	478	3351900000	28876000	47620000	104290000	70461000	35588000	133900000	557000000	325640000	342020000	267990000	218790000	281540000	11193000	17206000	11572000	20702000	41836000
P26038	Moesin	MSN	94981000	106460000	165860000	104930000	143800000	216940000	240350000	215250000	220550000	193820000	245150000	210880000	173460000	376660000	490090000	314250000	432520000	574500000	297140000	295540000	356130000	146800000	339660000	197660000	CM100K CM30K ECM100K ECM30K	Yes	47	323.31	1288	3338000000	23597000	65464000	90186000	50400000	107410000	193240000	388320000	191370000	202230000	152160000	174530000	172530000	18985000	121590000	195470000	51287000	216660000
P02794	Ferritin heavy chain	FTH1	212680000	302670000	177550000	172890000	212390000	224690000	42592000	42780000	23924000	22785000	47100000	44925000	275280000	655070000	651880000	325220000	777050000	517540000	24576000	58864000	55447000	0	63258000	46845000	CM100K CM30K ECM100K ECM30K		14	323.31	369	3321000000	91150000	423460000	221180000	126970000	339780000	267110000	40186000	54232000	28580000	20883000	59093000	40239000	33712000	216960000	266560000	61648000	579570000
P18085	ADP-ribosylation factor 4	ARF4	32006000	138190000	133620000	68862000	102860000	132040000	147230000	109390000	125400000	154690000	117500000	153320000	24053000	58793000	47117000	83116000	47320000	47317000	220910000	89951000	130380000	68314000	88902000	53410000	CM100K CM30K ECM100K ECM30K		11	323.31	380	3308100000	14283000	111320000	177360000	76150000	207360000	244410000	597680000	255200000	260950000	299030000	185940000	271900000	4201600	14204000	19631000	19327000	35259000
P60174	Triosephosphate isomerase	TPI1	85202000	98950000	155480000	99290000	119720000	184740000	190680000	139170000	185720000	149210000	157460000	158560000	45550000	65144000	57801000	67150000	69167000	55558000	118660000	173960000	212200000	105400000	179800000	206280000	CM30K	Yes	21	323.31	677	3189000000	32900000	78104000	130620000	76527000	162630000	261380000	492040000	187460000	325880000	186110000	137220000	218030000	4878800	34374000	40909000	16795000	54437000
P62328	Thymosin beta-4	TMSB4X	75951000	42851000	25017000	0	36763000	51343000	100660000	80623000	114100000	63900000	93367000	150640000	0	0	0	0	0	0	0	0	0	0	0	0	CM30K		1	2.5404	31	3158600000	64409000	107820000	62362000	91493000	111680000	169490000	572570000	338200000	611330000	245540000	250310000	435040000	0	0	13300000	0	0
P00387	NADH-cytochrome b5 reductase 3	CYB5R3	13296000	20885000	48213000	33426000	25001000	42803000	117920000	193440000	153240000	147740000	142420000	170710000	61948000	100910000	65490000	84926000	109000000	106080000	232490000	222690000	231580000	32795000	216320000	19901000	CM100K CM30K ECM100K ECM30K		22	323.31	622	2973500000	6248300	15717000	57927000	26221000	26679000	64449000	426840000	353460000	300500000	214190000	224710000	274370000	3736400	40515000	36915000	23464000	68518000
P62269	40S ribosomal protein S18	RPS18	51887000	47700000	63929000	67089000	52010000	71504000	134420000	85952000	116470000	132260000	79154000	103280000	113310000	84285000	112490000	109130000	60517000	68392000	94198000	43369000	62045000	22612000	45768000	12764000	CM30K		14	217.67	235	2911100000	38977000	100100000	102390000	101070000	76656000	197360000	657430000	179450000	288500000	262650000	153300000	203620000	19730000	57867000	99812000	49741000	52708000
P04899	Guanine nucleotide-binding protein G(i) subunit alpha-2	GNAI2	127710000	70443000	109000000	117780000	80748000	108310000	143940000	150830000	116030000	137310000	160590000	126450000	76591000	138590000	103010000	95248000	101760000	114630000	297120000	266890000	281210000	245760000	268990000	325260000	CM100K CM30K ECM100K ECM30K	Yes	18	323.31	1176	2809200000	35748000	53815000	104820000	95185000	71335000	165240000	332180000	173790000	166770000	130470000	140760000	152480000	12317000	51112000	58040000	28551000	79672000
P46781	40S ribosomal protein S9	RPS9	44996000	43872000	66995000	54591000	51819000	57802000	89419000	66797000	78270000	106610000	70432000	85411000	74618000	153800000	178540000	192170000	135420000	171330000	107020000	46185000	64123000	38351000	49355000	22934000	CM100K CM30K ECM100K ECM30K		20	112.47	287	2797200000	31145000	39941000	101400000	104600000	92884000	108560000	484890000	183240000	207840000	253840000	139350000	220670000	32001000	71447000	132550000	90387000	147420000
P27824	Calnexin	CANX	18070000	34561000	67477000	41325000	27614000	86332000	238470000	242230000	278650000	266630000	266710000	250260000	75236000	104470000	97982000	142040000	140280000	123470000	465130000	366350000	482270000	379290000	438090000	604280000	CM100K CM30K ECM100K ECM30K		35	323.31	999	2721200000	5027000	23356000	43266000	20498000	19701000	80365000	409780000	224170000	303930000	227000000	186920000	227310000	3987400	23988000	28943000	28901000	50067000
O43852	Calumenin	CALU	18914000	28143000	59896000	16179000	30397000	81272000	185280000	209460000	266060000	206900000	226070000	254230000	45399000	52573000	49375000	26914000	76249000	52845000	187900000	98656000	116050000	157280000	132790000	193550000	CM100K CM30K ECM100K ECM30K		21	323.31	619	2673800000	6139600	13163000	31631000	7962500	14012000	71400000	369110000	328870000	417030000	257650000	238900000	357720000	4865000	18498000	27497000	6098500	49259000
P23526	Adenosylhomocysteinase	AHCY	49606000	536540000	445150000	56488000	413030000	441120000	35961000	35421000	30181000	36739000	30378000	28181000	0	845690	0	0	913470	0	16334000	6172600	5476600	0	5377500	0	CM100K CM30K ECM100K ECM30K	Yes	19	145.72	338	2646600000	24157000	627360000	482210000	54671000	539580000	526970000	119360000	54502000	64096000	44335000	40513000	35071000	179020	971820	0	469780	3881400
Q15084	Protein disulfide-isomerase A6	PDIA6	15343000	24494000	60699000	45246000	24445000	58567000	169130000	267630000	210880000	205780000	205860000	182290000	4768600	24257000	9536600	29550000	35217000	17707000	328380000	158250000	126840000	135250000	170140000	84845000	CM30K		23	323.31	597	2597400000	6135100	29166000	49377000	47240000	28272000	67788000	340610000	529320000	311320000	231040000	208550000	238520000	1223500	9092400	5475400	6064800	17423000
P62851	40S ribosomal protein S25	RPS25	46685000	52663000	50605000	76797000	60624000	68499000	116090000	75043000	99068000	118360000	69652000	95090000	74005000	97737000	0	80875000	0	0	59923000	0	0	63007000	0	47632000	CM30K		8	26.117	97	2576800000	48322000	87545000	73716000	179900000	71104000	114660000	367750000	333640000	317620000	282330000	174210000	244520000	10540000	37065000	44071000	23836000	41463000
P62241	40S ribosomal protein S8	RPS8	86609000	62769000	105590000	68117000	72452000	87533000	116090000	80898000	92988000	147200000	93701000	114580000	99712000	80427000	89720000	89351000	60658000	77893000	81331000	36850000	37546000	33571000	37083000	0	CM30K		12	323.31	263	2576600000	41936000	87727000	148370000	73229000	111260000	170620000	436680000	191380000	216740000	270150000	150630000	205540000	19563000	50239000	85749000	51375000	48806000
P21796	Voltage-dependent anion-selective channel protein 1	VDAC1	0	0	29921000	7306500	0	25847000	138850000	157340000	157030000	219560000	140610000	175590000	19530000	14803000	5917700	9359800	20156000	12618000	343030000	179900000	217790000	218810000	177190000	237660000	CM100K CM30K ECM100K ECM30K		22	323.31	526	2476100000	1126500	4723000	28969000	8270400	3376900	45599000	394440000	215910000	241770000	259070000	150210000	199860000	4340500	7205500	4298000	3003900	14399000
P35613	Basigin	BSG	291360000	131170000	300850000	313210000	191760000	427730000	257990000	333800000	366540000	345010000	373120000	299520000	0	440970000	224800000	287700000	362290000	204760000	302200000	625290000	251440000	0	244160000	0	CM100K CM30K ECM100K ECM30K	Yes	9	323.31	264	2467100000	18163000	33538000	408650000	28798000	43911000	907370000	91289000	66693000	54999000	64978000	58835000	77152000	0	39681000	40965000	20162000	80791000
Q02878	60S ribosomal protein L6	RPL6	28689000	43553000	61507000	94342000	43941000	53812000	96128000	101140000	97771000	98104000	87417000	95968000	180070000	236100000	287070000	318790000	192410000	203830000	96600000	44029000	47605000	5589100	32622000	10868000	CM30K		18	170.73	450	2466100000	18123000	50085000	84195000	102720000	53226000	88037000	386340000	186910000	177340000	161670000	141460000	168770000	65853000	111470000	175200000	110940000	128630000
P27797	Calreticulin	CALR	55565000	57054000	97472000	65501000	38873000	106780000	238170000	354170000	364520000	313350000	361220000	333450000	12486000	10300000	10848000	41055000	29596000	16549000	292550000	102490000	138520000	166060000	174120000	158600000	CM100K CM30K ECM100K ECM30K		27	323.31	837	2432600000	12866000	42011000	52467000	24070000	34305000	97692000	388870000	289850000	366960000	205900000	215250000	235030000	1926800	2686400	7928300	5308300	16541000
P05556	Integrin beta-1	ITGB1	145210000	93654000	126690000	141470000	122560000	153640000	150870000	167500000	151180000	140570000	166790000	161030000	167720000	182280000	182450000	157450000	221990000	174430000	269280000	263510000	328180000	247990000	313540000	353490000	CM100K CM30K ECM100K ECM30K	Yes	28	323.31	1106	2381700000	37576000	50134000	74533000	72940000	81017000	119560000	221120000	154800000	189260000	87861000	124980000	146310000	15768000	46468000	62190000	21679000	127490000
P68371	Tubulin beta-4B chain	TUBB4B	103810000	147730000	199960000	123300000	132290000	191870000	264360000	311240000	278000000	325020000	259880000	333170000	0	13837000	22536000	10001000	18577000	14662000	75711000	31968000	54036000	0	29901000	0	CM30K	Yes	30	293.05	437	2365100000	26488000	115630000	103160000	83933000	93796000	143850000	454090000	299310000	284110000	222650000	237960000	254970000	3239700	416990	3578600	581010	3741500
P61586	Transforming protein RhoA	RHOA	34973000	76638000	116180000	57753000	78738000	111620000	114280000	80433000	93303000	108600000	105040000	99103000	16243000	4342900	15016000	15723000	17013000	4584600	33490000	29684000	30780000	36822000	27507000	36361000	CM30K	Yes	9	90.993	257	2359400000	20444000	159040000	147590000	58616000	155070000	221880000	420780000	192180000	250920000	210090000	166800000	235690000	3654600	956120	5099700	3472200	2586600
P61604	10 kDa heat shock protein, mitochondrial	HSPE1	19734000	25403000	44092000	37378000	24687000	43948000	146130000	115860000	131350000	196300000	145280000	179210000	28158000	57895000	0	0	69570000	42382000	160750000	123340000	140250000	80226000	124150000	190910000	CM30K		6	24.613	195	2358500000	7093300	32718000	48922000	37546000	32411000	78991000	416280000	178340000	230290000	244620000	163900000	243780000	5744200	22565000	17528000	3889700	51408000
P06576	ATP synthase subunit beta, mitochondrial	ATP5F1B	14383000	32553000	57106000	34552000	23766000	50537000	182420000	210440000	211920000	244520000	192390000	242330000	0	28489000	7272300	23791000	28791000	17000000	346390000	198520000	185010000	70331000	163940000	57985000	CM100K CM30K ECM100K ECM30K		27	323.31	959	2337400000	4758000	32676000	49040000	22708000	27821000	47556000	349800000	257320000	288850000	264710000	183750000	235180000	109700	7139000	4377000	5511500	13703000
P07195	L-lactate dehydrogenase B chain	LDHB	89283000	88001000	127630000	78137000	96114000	145720000	166470000	128280000	128750000	129700000	169640000	129290000	0	55175000	33238000	52484000	58716000	27998000	81260000	87651000	138790000	75497000	102950000	93120000	CM100K CM30K ECM100K ECM30K	Yes	17	227.31	300	2244000000	32771000	142660000	122340000	52491000	115120000	205550000	394300000	158390000	187870000	136380000	165490000	131490000	1078900	14939000	18822000	9427700	32278000
O43707;Q9H254	Alpha-actinin-4;Spectrin beta chain, non-erythrocytic 4	ACTN4;SPTBN4	75392000	90884000	149280000	112680000	115190000	212700000	318520000	287420000	298410000	279780000	297490000	300190000	0	26804000	7733300	24004000	27842000	24177000	144600000	141660000	181360000	38694000	162440000	39339000	CM100K CM30K ECM100K ECM30K		62	323.31	1770	2227300000	16750000	45729000	83154000	48158000	61590000	156650000	421850000	247830000	251250000	193010000	186340000	194600000	46428	7845300	3790100	5272400	14491000
P62826	GTP-binding nuclear protein Ran	RAN	15878000	103450000	143580000	25547000	140620000	145880000	61269000	42881000	51978000	62085000	37283000	48587000	7843500	20846000	29769000	22874000	22457000	23295000	31524000	22233000	36666000	0	21366000	8094500	CM30K	Yes	11	323.31	310	2222300000	13031000	249810000	260310000	33644000	305070000	353110000	253360000	106160000	151690000	120290000	81811000	114990000	3835000	8668200	26613000	5310800	12694000
P10809	60 kDa heat shock protein, mitochondrial	HSPD1	12061000	18519000	53048000	28265000	14206000	47170000	166120000	234260000	191240000	197870000	178290000	205080000	0	3719900	2042500	1982300	7538700	3613800	174910000	88092000	108070000	155100000	97055000	123070000	CM100K CM30K ECM100K ECM30K		38	323.31	1482	2189800000	2825200	18122000	46088000	14238000	6127600	59948000	379650000	343960000	290860000	227830000	213480000	254850000	72622	260740	386800	298460	1919800
O00299	Chloride intracellular channel protein 1	CLIC1	62989000	80431000	128530000	90283000	95601000	120960000	140480000	96566000	98387000	107250000	102940000	112620000	0	44203000	21435000	22462000	39280000	35729000	58877000	49962000	58953000	46380000	71565000	58290000	#N/A	Yes	15	323.31	448	2189200000	19781000	97029000	110490000	54161000	107740000	168230000	402410000	232820000	193670000	138850000	146750000	151240000	803920	12491000	14396000	6037600	30401000
P69905	Hemoglobin subunit alpha	HBA2	0	429750000	585550000	0	317850000	346550000	53892000	0	87771000	0	0	80777000	0	0	0	0	0	0	0	0	0	0	0	0	CM30K		7	3.441	117	2187600000	142800000	360880000	304370000	182540000	266150000	476810000	94238000	82388000	66883000	39163000	47777000	63026000	3379700	4150600	7917600	4124300	9401000
P16070	CD44 antigen	CD44	357250000	203410000	361980000	322060000	282140000	442120000	498490000	305420000	350480000	402890000	432140000	358780000	0	561090000	397630000	444680000	514350000	402370000	608190000	843490000	731860000	0	949470000	0	CM100K CM30K ECM100K ECM30K		10	222.73	410	2168000000	46160000	51635000	81842000	68430000	81980000	125640000	296980000	117450000	122590000	111080000	125420000	108170000	1465800	49467000	43055000	35459000	80441000
P04439	HLA class I histocompatibility antigen, A alpha chain	HLA-A	82734000	97666000	92647000	89225000	105550000	118520000	134710000	79895000	110220000	126690000	90825000	106910000	0	303870000	246450000	203660000	282300000	236120000	487890000	546510000	472980000	0	567760000	0	CM100K CM30K ECM100K ECM30K		20	323.31	507	2137900000	15636000	26029000	56434000	46304000	42423000	57391000	165680000	59070000	79124000	91032000	49743000	67790000	133040	75833000	104670000	33263000	139780000
P14174	Macrophage migration inhibitory factor	MIF	80245000	52688000	99135000	44523000	69767000	116030000	103480000	61223000	109220000	86906000	80618000	84987000	0	0	0	0	54928000	52860000	81804000	114710000	116570000	0	132880000	0	CM100K CM30K ECM100K ECM30K		3	89.912	93	2111900000	40940000	115870000	130610000	41294000	134130000	217680000	144110000	53160000	218670000	122900000	107950000	165150000	2275100	52502000	30269000	8097500	56169000
P62854;Q5JNZ5	40S ribosomal protein S26;Putative 40S ribosomal protein S26-like 1	RPS26;RPS26P11	52775000	64786000	66866000	71864000	54463000	94242000	109830000	88553000	102390000	101750000	88585000	95322000	0	101830000	125470000	97039000	74756000	0	50566000	64397000	63975000	0	50123000	0	CM30K		5	28.206	141	2104400000	14944000	48430000	70553000	75439000	81645000	72432000	308340000	129450000	191290000	156860000	95080000	132310000	0	87430000	182360000	47729000	118100000
P62249	40S ribosomal protein S16	RPS16	48465000	45163000	66981000	85899000	51340000	63428000	97796000	71918000	89721000	127480000	79634000	91493000	76461000	107510000	127310000	90237000	69639000	68491000	65955000	28574000	39312000	23435000	25954000	14094000	CM30K		8	36.263	247	2094800000	31103000	53238000	81898000	100670000	63741000	127320000	392050000	139330000	189700000	219590000	122490000	160720000	9490400	62210000	74195000	32471000	59564000
P13639	Elongation factor 2	EEF2	72784000	101170000	131630000	82871000	95646000	122780000	213860000	147260000	140810000	190510000	150220000	150540000	9010500	25843000	34247000	47312000	38184000	41685000	90793000	64796000	72418000	44896000	61687000	49011000	CM100K CM30K ECM100K ECM30K	Yes	52	323.31	1346	2060900000	24574000	97836000	105680000	60991000	90210000	126040000	435580000	186810000	192300000	199320000	132980000	174760000	1192900	8194500	10603000	7617900	18493000
P60842	Eukaryotic initiation factor 4A-I	EIF4A1	46007000	99292000	118420000	57947000	100760000	119500000	193170000	149120000	187940000	223480000	172210000	190810000	141000000	54360000	70783000	83098000	68284000	40026000	140870000	47015000	102520000	82435000	81306000	26301000	CM30K	Yes	24	323.31	531	2042000000	16568000	104950000	89313000	35126000	93755000	115990000	368790000	179910000	223440000	189310000	154050000	187970000	2485900	17774000	31735000	15612000	33334000
P12236	ADP/ATP translocase 3	SLC25A6	8438900	4761200	62730000	19773000	0	35683000	213140000	183020000	215170000	282660000	194380000	181730000	19064000	39289000	19951000	25572000	26950000	11653000	373960000	277700000	320580000	214120000	254930000	240550000	CM100K CM30K ECM100K ECM30K		21	159.27	363	2013200000	2681700	1450000	29187000	13821000	5608100	14291000	302750000	167150000	241850000	198070000	131280000	149650000	1145400	13595000	9909900	5236400	11586000
P45880	Voltage-dependent anion-selective channel protein 2	VDAC2	2115500	5007400	28876000	9257700	6379600	26099000	139750000	188320000	190470000	258650000	176650000	223450000	6514500	24445000	5595500	13787000	20053000	6244300	252730000	171720000	243830000	192390000	184470000	267460000	CM100K CM30K ECM100K ECM30K		14	323.31	312	2007900000	1618100	3741300	23138000	7019300	4392100	22246000	248260000	187020000	217460000	202720000	124870000	196590000	2923500	9186100	5395700	4522700	17418000
P50914	60S ribosomal protein L14	RPL14	22026000	56525000	41904000	48192000	56191000	65741000	98879000	91211000	90978000	126870000	52855000	74883000	0	56659000	74833000	120530000	56382000	51296000	63092000	34173000	35659000	20225000	24997000	0	CM30K		6	64.38	164	1975100000	7775500	74576000	52430000	50099000	85194000	122520000	342520000	246090000	193480000	223370000	69779000	88102000	6929200	43403000	66772000	47823000	59580000
P62424	60S ribosomal protein L7a	RPL7A	15986000	40841000	60829000	48712000	44449000	79074000	128580000	71718000	93327000	118360000	81825000	100520000	318740000	113120000	152720000	236860000	121570000	112860000	51081000	17238000	22112000	32354000	5642900	17564000	CM30K		18	323.31	293	1970400000	8204000	64735000	70260000	53124000	53819000	158110000	406130000	102800000	189070000	217400000	101930000	158940000	34845000	26331000	82623000	69768000	61996000
Q07065	Cytoskeleton-associated protein 4	CKAP4	1947600	9526400	29770000	10316000	6468000	33460000	124070000	172250000	175820000	181040000	171900000	178310000	8727700	5007500	2950500	28103000	13695000	1976700	356470000	112080000	150940000	361220000	158080000	188200000	CM30K		43	323.31	916	1959500000	943210	9822600	23247000	8347700	5946200	39351000	265800000	250050000	255800000	181930000	177100000	195300000	2257800	1530800	1422000	4859400	8197100
P62701	40S ribosomal protein S4, X isoform	RPS4X	47773000	53469000	59532000	73874000	59288000	69403000	141770000	107680000	126770000	176680000	88347000	116890000	81395000	38554000	71500000	101850000	54815000	65463000	86981000	33556000	36035000	41238000	28751000	21806000	CM30K		21	114.29	404	1953100000	18852000	58354000	41025000	70409000	49333000	112950000	362020000	183100000	215390000	218020000	121240000	182340000	12371000	15242000	51359000	26550000	50057000
P59998	Actin-related protein 2/3 complex subunit 4	ARPC4	23957000	44409000	54022000	29615000	48570000	59363000	83753000	45672000	64777000	72770000	52212000	67091000	0	157540000	121370000	78091000	139510000	127770000	58644000	55362000	56223000	0	46425000	0	CM30K		13	165.11	208	1925700000	14700000	52585000	76993000	35598000	77507000	114650000	314900000	91494000	141990000	131540000	78905000	120160000	2111000	99538000	117130000	27679000	124030000
P21333	Filamin-A	FLNA	91541000	221340000	316180000	130080000	247480000	325710000	385160000	329640000	311200000	331960000	353940000	314820000	2009300	20889000	17801000	19224000	29903000	23830000	137730000	113630000	134840000	55630000	125530000	83908000	CM100K CM30K ECM100K ECM30K	Yes	134	323.31	3199	1913500000	13959000	104530000	106850000	39235000	96989000	158980000	357930000	169800000	196230000	168880000	144470000	162160000	306460	3966200	6628600	2918000	12316000
Q00610	Clathrin heavy chain 1	CLTC	152170000	98832000	162960000	185360000	121960000	168160000	182630000	172800000	172750000	172180000	174950000	174080000	47599000	105550000	149630000	101360000	116480000	127420000	82759000	53034000	59956000	8119700	62931000	10571000	CM30K	Yes	90	323.31	2618	1857800000	38188000	71932000	105380000	115250000	93790000	151410000	301190000	159810000	176720000	131770000	118580000	143220000	4085100	21614000	42816000	13982000	38877000
Q08380	Galectin-3-binding protein	LGALS3BP	1547100000	417300000	440170000	1455000000	338040000	326710000	4178300	5267000	5172200	6405200	6333300	3785700	0	42660000	31101000	48614000	34136000	23817000	13684000	4786400	8780400	0	1715900	0	CM30K	Yes	23	323.31	357	1849900000	375630000	216530000	170230000	645120000	184500000	177380000	8461100	5545300	4625200	3175200	2756500	3027000	368670	8226900	7123900	6131600	10572000
P42766	60S ribosomal protein L35	RPL35	11760000	0	0	0	0	0	51604000	37778000	52732000	78753000	36386000	57769000	0	0	0	0	0	0	46556000	0	0	0	20273000	0	CM100K CM30K ECM100K ECM30K		5	58.948	48	1829500000	13089000	40635000	32376000	0	0	50024000	355400000	133800000	264650000	270310000	98128000	192190000	18506000	29557000	75744000	7151000	58238000
P26641	Elongation factor 1-gamma	EEF1G	49730000	97157000	150810000	90696000	94401000	122520000	165090000	131830000	155220000	223440000	154560000	144330000	113290000	90281000	105590000	114160000	82837000	87968000	102680000	68241000	71087000	28770000	62357000	27863000	CM100K CM30K ECM100K ECM30K		24	323.31	500	1824400000	15642000	69792000	87605000	39172000	71390000	119560000	305110000	149260000	188990000	158890000	119870000	142770000	1333300	25173000	58520000	21096000	47726000
P25705	ATP synthase subunit alpha, mitochondrial	ATP5F1A	3217900	7680300	55828000	15276000	5843700	42303000	183580000	226450000	191690000	300840000	191930000	201840000	2516800	20003000	0	6174800	11973000	4261800	438500000	191280000	200190000	181110000	172150000	63373000	CM100K CM30K ECM100K ECM30K		35	323.31	753	1824000000	435760	8125700	33044000	7946500	7474600	36472000	310520000	181000000	228400000	245060000	131070000	172950000	659330	4420800	739800	1358900	3442200
P08962	CD63 antigen	CD63	373530000	104090000	114400000	246390000	76284000	90618000	83343000	98533000	106910000	112030000	102440000	54676000	0	40090000	0	164450000	0	0	46732000	130350000	144730000	0	150630000	0	CM100K CM30K ECM100K ECM30K	Yes	5	30.747	95	1803600000	128020000	77814000	83014000	144900000	70806000	94098000	152760000	100110000	130210000	99834000	80478000	69563000	2260400	11152000	181780000	30014000	12339000
P51149	Ras-related protein Rab-7a	RAB7A	55775000	62996000	72840000	54780000	62309000	83156000	102160000	59356000	70290000	100380000	66275000	65453000	14528000	53752000	16938000	25464000	33417000	29764000	62055000	53737000	50259000	37995000	47621000	22105000	CM30K	Yes	16	323.31	342	1797400000	28742000	126870000	96835000	69410000	89138000	156180000	368300000	112790000	161140000	173000000	102330000	115790000	4379500	16604000	3512800	4432400	10560000
P23396	40S ribosomal protein S3	RPS3	73623000	45909000	72893000	95375000	42755000	57758000	109790000	83486000	73141000	141250000	91532000	110520000	12712000	86081000	93604000	125490000	46094000	61300000	97751000	50912000	49232000	0	37008000	8796300	CM100K CM30K ECM100K ECM30K		21	323.31	380	1789600000	33990000	49233000	85516000	91871000	31705000	68682000	306820000	131510000	161380000	188340000	109100000	161260000	1115800	37816000	75409000	28595000	28863000
P17301	Integrin alpha-2	ITGA2	105240000	61529000	101170000	121710000	71902000	105190000	123550000	103940000	104690000	94972000	104500000	112690000	52056000	165320000	138010000	106190000	143370000	126160000	251210000	280800000	310090000	157890000	317430000	268510000	CM100K CM30K ECM100K ECM30K		47	323.31	1051	1766500000	23666000	20726000	49908000	52839000	43061000	64098000	198310000	85155000	83149000	53642000	66575000	71246000	6165500	44399000	63222000	17722000	75018000
P27487	Dipeptidyl peptidase 4	DPP4	73440000	53562000	79212000	83745000	73878000	89270000	88476000	69792000	77358000	77238000	74795000	73694000	35918000	143760000	129490000	95754000	155100000	136950000	217090000	311230000	306680000	37207000	303560000	180400000	CM100K CM30K ECM100K ECM30K		40	323.31	863	1766000000	20192000	34864000	50908000	41939000	36952000	81500000	175040000	63401000	100240000	63216000	56196000	67115000	2505200	43740000	51034000	18244000	72221000
P62277	40S ribosomal protein S13	RPS13	102630000	53708000	71764000	126190000	50112000	70890000	109350000	101330000	104200000	112920000	121180000	95038000	104020000	73957000	59598000	125010000	76288000	63417000	101070000	55476000	46808000	0	43905000	0	CM30K		8	37.851	182	1758000000	36161000	29351000	48652000	119330000	53007000	53154000	273390000	171950000	106920000	146130000	136980000	123560000	14102000	49693000	82342000	29336000	61979000
P00558;P07205	Phosphoglycerate kinase 1;Phosphoglycerate kinase 2	PGK1;PGK2	85313000	173490000	193790000	101720000	172580000	197080000	149180000	134950000	143900000	124260000	137240000	139590000	31929000	81544000	40238000	30787000	50520000	49283000	110780000	113780000	143590000	80071000	139770000	104620000	CM100K CM30K ECM100K ECM30K		25	323.31	667	1756000000	21036000	120960000	96446000	43104000	111490000	157660000	274190000	145810000	152900000	104250000	96091000	111790000	3885300	17789000	10557000	3665600	14550000
O95399	Urotensin-2	UTS2	0	0	0	0	0	0	0	0	0	0	0	0	0	0	0	0	0	0	0	0	0	0	0	0	CM100K CM30K ECM100K ECM30K		1	3.5138	22	1745800000	0	0	0	0	0	50715000	0	148940000	291530000	278890000	134870000	248100000	0	11282000	16865000	10528000	44383000
P37802	Transgelin-2	TAGLN2	42464000	58354000	75694000	59814000	59712000	76188000	82965000	73443000	74070000	71303000	91205000	59007000	0	14852000	7118400	12683000	19455000	10985000	46587000	49794000	73817000	46090000	65738000	21334000	CM100K CM30K ECM100K ECM30K		17	305.75	330	1739500000	16923000	81395000	86959000	59450000	81688000	148750000	320450000	146610000	157180000	108920000	155440000	99821000	0	6325100	4837400	3300500	14670000
P62081	40S ribosomal protein S7	RPS7	78759000	35129000	51484000	137390000	30035000	60156000	152470000	112650000	110680000	144800000	162980000	128580000	138680000	43880000	76789000	139180000	46931000	52498000	81876000	34034000	33534000	0	20088000	20928000	CM30K		13	149.73	168	1738900000	17017000	25164000	26233000	55772000	23180000	42186000	865530000	75998000	93110000	102340000	77316000	101880000	25238000	14169000	40330000	25319000	31832000
P04792	Heat shock protein beta-1	HSPB1	48636000	34377000	65285000	41045000	33567000	56362000	160180000	121110000	136830000	199680000	154630000	149070000	34686000	87217000	62543000	93212000	57136000	71484000	135220000	112410000	157060000	37650000	123530000	46735000	CM100K CM30K ECM100K ECM30K		18	323.31	375	1738700000	13823000	23936000	62856000	17145000	22991000	61055000	353640000	131790000	188560000	179990000	122290000	125120000	4844800	25054000	25431000	17941000	24926000
P61353	60S ribosomal protein L27	RPL27	47973000	42186000	61241000	41068000	46209000	65732000	126780000	99536000	95194000	103820000	106110000	121200000	0	35419000	52113000	89593000	41700000	0	55462000	12592000	19073000	0	17964000	0	CM30K		5	141.01	137	1732700000	22194000	42187000	74085000	34493000	61523000	100700000	389400000	134210000	101630000	130010000	132900000	142460000	0	13685000	33893000	23734000	30949000
P50454	Serpin H1	SERPINH1	60411000	46917000	87602000	63539000	39699000	73347000	198650000	281350000	217380000	195760000	272500000	205570000	17455000	40343000	25896000	52826000	54978000	38166000	166060000	87325000	92117000	180360000	107130000	118940000	CM30K		20	323.31	697	1730600000	15012000	31123000	48052000	30595000	20055000	63260000	283180000	246220000	228210000	162300000	178650000	163070000	990610	7768400	10546000	7334300	22891000
P61769	Beta-2-microglobulin	B2M	76166000	49693000	51090000	62884000	60849000	63145000	94766000	94530000	92937000	68554000	106580000	100610000	102390000	72233000	64958000	90820000	94869000	69300000	166180000	228020000	254830000	203030000	235640000	254470000	CM30K		5	47.081	132	1726700000	32465000	27996000	37801000	43678000	31689000	72890000	190690000	117110000	120740000	64502000	99943000	107240000	21108000	26339000	42970000	29091000	59286000
P07900;Q14568;Q58FG0	Heat shock protein HSP 90-alpha;Heat shock protein HSP 90-alpha A2;Putative heat shock protein HSP 90-alpha A5	HSP90AA1;HSP90AA2P;HSP90AA5P	69985000	104730000	130190000	62117000	114660000	144900000	186810000	143820000	183510000	199340000	153740000	181200000	66330000	97240000	134460000	76145000	171320000	164020000	100630000	89876000	104710000	91274000	89676000	103050000	CM100K CM30K ECM100K ECM30K		41	323.31	938	1721000000	12120000	52523000	62043000	34583000	51519000	67841000	286110000	138820000	190680000	165830000	99140000	148420000	6045300	30009000	59446000	11341000	72020000
P62244	40S ribosomal protein S15a	RPS15A	43824000	0	67915000	91408000	32163000	69332000	137320000	93893000	104630000	176260000	120610000	126710000	0	145430000	184620000	222200000	110370000	122150000	102180000	58989000	74799000	0	54640000	0	CM30K		9	323.31	164	1714000000	15124000	19889000	49809000	37087000	8861000	21591000	308070000	104890000	160170000	166800000	94710000	140310000	20847000	49886000	126610000	42641000	110500000
P05023;P20648;P54707	Sodium/potassium-transporting ATPase subunit alpha-1;Potassium-transporting ATPase alpha chain 1;Potassium-transporting ATPase alpha chain 2	ATP1A1;ATP4A;ATP12A	57395000	43213000	63381000	56854000	55085000	79556000	130430000	93008000	96735000	106170000	104170000	99992000	26488000	175390000	131380000	145150000	163140000	140370000	394620000	398240000	406850000	116580000	421010000	155910000	CM100K CM30K ECM100K ECM30K		52	323.31	1004	1705000000	13899000	20049000	36442000	30863000	28605000	62256000	190730000	97477000	86942000	67995000	72438000	73677000	2561700	42617000	42923000	22585000	60696000
P35268;Q6P5R6	60S ribosomal protein L22;60S ribosomal protein L22-like 1	RPL22;RPL22L1	0	14016000	0	17730000	14239000	25010000	47516000	49697000	55796000	91517000	48532000	70693000	0	59629000	0	0	0	58401000	70382000	0	37153000	0	0	0	CM100K CM30K ECM100K ECM30K		5	72.213	60	1691900000	0	37387000	28252000	27665000	38180000	67701000	256230000	135370000	184250000	210720000	92026000	193260000	23276000	47775000	46909000	19917000	46703000
P22392;O60361	Nucleoside diphosphate kinase B;Putative nucleoside diphosphate kinase	NME2;NME2P1	43229000	33305000	58452000	19524000	43381000	67814000	129390000	80861000	94890000	86325000	105070000	100170000	0	28373000	26985000	33280000	35147000	16608000	49149000	67719000	89097000	0	76067000	29180000	CM100K CM30K ECM100K ECM30K		14	77.054	220	1685300000	27939000	35535000	83326000	17382000	66061000	149020000	352120000	144230000	179010000	137640000	137130000	162020000	929450	6232000	7523200	5864500	10526000
P35232	Prohibitin	PHB	0	2615500	14828000	9350200	688530	9015900	92079000	88426000	86412000	126530000	106360000	80616000	0	30513000	10350000	30536000	29557000	11081000	334220000	317150000	295930000	191400000	281100000	137090000	CM100K CM30K ECM100K ECM30K		27	323.31	427	1682200000	376440	5889800	9653000	6536600	1196700	10495000	171020000	97620000	108690000	118160000	100620000	93998000	0	19886000	12656000	11292000	32164000
P05388;Q8NHW5	60S acidic ribosomal protein P0;60S acidic ribosomal protein P0-like	RPLP0;RPLP0P6	34804000	40797000	54247000	55209000	34416000	54178000	83590000	66466000	66368000	86445000	71650000	76743000	364670000	52677000	72642000	248210000	44087000	43558000	35220000	16873000	24445000	42216000	20322000	28770000	CM100K CM30K ECM100K ECM30K		17	208.09	325	1667400000	17958000	57713000	66102000	79128000	45811000	90473000	260470000	116420000	126500000	136370000	80707000	137300000	63971000	29499000	64903000	95215000	49740000
P61313	60S ribosomal protein L15	RPL15	47463000	120290000	86569000	74579000	87946000	95427000	112020000	76059000	125480000	117280000	78604000	93391000	101910000	74437000	108800000	194640000	76539000	57889000	54200000	23265000	36346000	0	13389000	18158000	CM30K		14	52.621	325	1656000000	11764000	48018000	71932000	57665000	65574000	125290000	254160000	106900000	145410000	137590000	95166000	98444000	15867000	61409000	96948000	95849000	29068000
P60033	CD81 antigen	CD81	1015500000	178360000	226480000	423020000	163520000	179280000	53998000	92857000	39366000	51648000	60865000	47172000	176350000	0	130110000	0	92834000	65109000	34160000	78886000	63412000	0	82217000	33832000	CM30K	Yes	5	323.31	153	1652400000	218750000	210630000	127500000	376950000	186190000	218640000	59732000	62847000	46403000	28088000	31453000	33855000	7340100	2739900	5722000	2474400	4902800
P61803	Dolichyl-diphosphooligosaccharide--protein glycosyltransferase subunit DAD1	DAD1	9466300	0	0	0	0	0	45223000	79490000	78568000	80104000	81326000	81952000	0	40737000	0	49785000	0	62185000	352660000	231890000	174400000	0	119040000	0	CM30K		5	124.05	92	1634000000	2457600	3162800	0	0	0	0	72035000	138740000	177330000	137340000	107760000	149450000	431230	24043000	23797000	19968000	28807000
P62258	14-3-3 protein epsilon	YWHAE	62058000	40123000	65691000	77556000	49265000	66492000	134410000	81950000	111040000	113770000	94019000	136790000	8965500	22334000	17015000	15700000	36300000	22173000	64770000	66345000	98733000	63935000	72492000	93013000	CM30K	Yes	16	323.31	284	1619800000	26030000	53713000	55408000	72101000	66399000	86086000	334720000	111190000	186880000	125210000	96397000	159270000	1299400	6216700	4135000	3599700	15979000
P62820	Ras-related protein Rab-1A	RAB1A	65545000	40820000	134610000	60507000	120820000	137820000	189430000	186720000	158570000	190520000	170910000	179210000	90430000	33399000	39436000	29224000	36815000	41494000	173920000	88062000	91505000	0	101820000	105890000	CM30K		13	323.31	253	1610400000	11981000	24075000	130370000	24298000	120650000	174460000	246240000	124180000	108380000	128920000	93503000	106340000	4830100	6455500	11950000	3614800	20749000
Q9BVK6	Transmembrane emp24 domain-containing protein 9	TMED9	21339000	0	25030000	0	0	0	128200000	165590000	142660000	167460000	155590000	182810000	132800000	386510000	278870000	251900000	379090000	324950000	353600000	364700000	424810000	218530000	376590000	226600000	CM30K		9	217.89	152	1606200000	1040900	0	11242000	1409700	0	6790400	134340000	51152000	71775000	82517000	55794000	55025000	21202000	58835000	95340000	31936000	154150000
P21980;P49221;O43548	Protein-glutamine gamma-glutamyltransferase 2;Protein-glutamine gamma-glutamyltransferase 4;Protein-glutamine gamma-glutamyltransferase 5	TGM2;TGM4;TGM5	17931000	41846000	78293000	64197000	65187000	83697000	127260000	202240000	204070000	158780000	214000000	218720000	17091000	44137000	44476000	47952000	73877000	54006000	106960000	96900000	114930000	43419000	102810000	87678000	CM100K CM30K ECM100K ECM30K		36	323.31	707	1576100000	3170100	31826000	52207000	37491000	45869000	87781000	220370000	191020000	190940000	105780000	158910000	177590000	2545100	10133000	12192000	7108700	29098000
P39656	Dolichyl-diphosphooligosaccharide--protein glycosyltransferase 48 kDa subunit	DDOST	0	11207000	66638000	29693000	15247000	82479000	227800000	392550000	312680000	339170000	273470000	317950000	0	177680000	97797000	172130000	121670000	728250000	1048800000	797670000	716220000	165250000	665570000	189410000	CM100K CM30K ECM100K ECM30K		24	323.31	447	1543700000	537300	2524400	18630000	4425600	3352700	27753000	54245000	77483000	88141000	53875000	45343000	72281000	0	14340000	13967000	6868100	20606000
P62263	40S ribosomal protein S14	RPS14	0	19439000	26292000	22026000	19171000	23851000	61963000	46293000	35594000	73305000	67588000	34388000	0	0	0	0	0	0	14493000	0	17554000	0	0	0	CM30K		7	281.61	81	1535600000	0	40975000	33144000	37683000	41861000	52901000	343640000	186510000	134190000	233410000	129290000	171370000	10373000	0	18396000	0	8640200
P06748	Nucleophosmin	NPM1	55358000	28303000	55457000	71423000	35293000	52681000	136170000	233010000	243450000	211360000	210730000	199680000	0	34330000	34328000	37260000	41179000	29971000	41521000	21670000	19657000	18622000	21584000	18977000	CM100K CM30K ECM100K ECM30K		9	323.31	234	1507300000	10805000	15097000	43192000	57789000	32432000	72010000	209660000	221140000	280630000	183250000	169360000	148000000	1843300	4836200	6333100	4735400	13259000
P18669;P15259;Q8N0Y7	Phosphoglycerate mutase 1;Phosphoglycerate mutase 2;Probable phosphoglycerate mutase 4	PGAM1;PGAM2;PGAM4	39045000	37420000	67431000	50838000	60675000	81981000	101200000	71556000	87456000	77212000	100760000	93795000	0	32117000	19077000	39326000	33911000	30421000	59808000	90832000	85291000	20191000	83817000	25989000	CM100K CM30K ECM100K ECM30K		20	323.31	362	1506000000	18571000	47050000	72428000	33797000	70553000	119130000	270400000	117880000	157110000	102380000	124460000	132320000	1028000	7280700	5348800	9089800	13352000
P63000;P60763	Ras-related C3 botulinum toxin substrate 1;Ras-related C3 botulinum toxin substrate 3	RAC1;RAC3	47982000	75353000	123320000	36284000	89595000	106860000	90321000	52442000	58452000	76644000	59346000	71294000	0	0	0	81368000	34876000	40626000	93494000	106040000	132500000	0	145980000	0	CM30K		9	278.37	163	1503400000	19671000	116620000	111290000	16161000	136180000	155620000	141590000	72829000	102140000	49461000	65888000	76565000	0	4663200	0	2751100	7508700
P51571	Translocon-associated protein subunit delta	SSR4	0	0	14381000	8723300	6816200	18576000	58993000	70438000	65521000	64905000	77141000	59940000	0	32410000	29917000	62976000	41283000	42305000	219520000	233030000	185470000	0	192790000	0	CM30K		7	126.71	194	1480700000	540480	0	12782000	6993600	7814000	18509000	197240000	122150000	136520000	100790000	88183000	80355000	0	11122000	16769000	19338000	27301000
Q9Y3U8	60S ribosomal protein L36	RPL36	33141000	19014000	22057000	17578000	24814000	30115000	41186000	35818000	27291000	42951000	38417000	30489000	54692000	22996000	47745000	90242000	35328000	46918000	18026000	0	0	0	0	0	CM30K		6	140.86	83	1479300000	22517000	31344000	52183000	19464000	20542000	115260000	313090000	128870000	137640000	131320000	120480000	100420000	9948600	35219000	58720000	65889000	53287000
P56134	ATP synthase subunit f, mitochondrial	ATP5MF	0	0	19653000	0	10558000	15967000	51941000	40716000	105620000	99265000	42822000	80436000	0	58190000	0	26305000	31464000	0	99225000	73287000	71769000	0	97714000	0	CM30K		3	39.937	69	1475200000	0	5007900	231110000	5376300	8175400	280620000	113100000	80120000	118370000	68797000	61414000	59985000	0	37705000	7025800	8023900	28957000
P46776	60S ribosomal protein L27a	RPL27A	13477000	32192000	43229000	32580000	36528000	48188000	67344000	62863000	85798000	118610000	68858000	84819000	39336000	103230000	106850000	126970000	0	91908000	88921000	44626000	0	0	0	0	CM100K CM30K ECM100K ECM30K		6	49.156	110	1473800000	6960000	52265000	45926000	32497000	51163000	78789000	233380000	91093000	158070000	174800000	116210000	121380000	9293400	36969000	65346000	30320000	16919000
P62753	40S ribosomal protein S6	RPS6	20611000	31791000	28637000	58115000	31940000	44269000	73431000	56860000	62365000	65136000	51412000	66911000	27791000	21545000	16704000	31656000	6445000	16513000	32849000	0	13441000	0	13266000	25504000	CM30K		10	87.008	147	1472900000	6336300	49778000	69719000	62448000	57308000	85960000	313270000	158360000	159750000	180820000	108480000	121390000	15274000	7077300	16858000	5272500	3435700
O00560	Syntenin-1	SDCBP	364080000	72049000	100060000	221800000	79291000	83056000	13083000	8784000	14432000	7394300	7241500	10012000	75912000	160680000	150850000	123100000	160710000	135220000	37204000	25935000	27799000	10404000	26509000	0	#N/A	Yes	10	323.31	348	1458600000	208310000	102990000	123020000	244140000	98863000	162630000	27772000	6638100	18497000	4735000	5697200	11481000	35522000	68692000	87898000	21503000	96863000
P26373	60S ribosomal protein L13	RPL13	30646000	40749000	54653000	59636000	47637000	65648000	87439000	85394000	96010000	118710000	75558000	85556000	0	37849000	0	73272000	30719000	31141000	64684000	35645000	28617000	0	15166000	0	CM100K CM30K ECM100K ECM30K		10	203.46	143	1453400000	9486400	49464000	49810000	29500000	55723000	97804000	308000000	134490000	199150000	187770000	105630000	75445000	1220100	12807000	12603000	14335000	18646000
Q6NZI2	Caveolae-associated protein 1	CAVIN1	45036000	109660000	151700000	200680000	87492000	174780000	260600000	361360000	307910000	312260000	260280000	330420000	204810000	502050000	597450000	601700000	406440000	465930000	251690000	275860000	311870000	107310000	251960000	180780000	CM30K		16	323.31	376	1439600000	3479900	6180300	19450000	6255100	29130000	31519000	179810000	204820000	126310000	115180000	107340000	130970000	25061000	47676000	56369000	40817000	58453000
P04843	Dolichyl-diphosphooligosaccharide--protein glycosyltransferase subunit 1	RPN1	0	6049000	25746000	9094000	7184600	27537000	107360000	151580000	138570000	145220000	148760000	133870000	8604400	57383000	49314000	92853000	66910000	52806000	379950000	282000000	342830000	161910000	306440000	191890000	CM100K CM30K ECM100K ECM30K		45	323.31	835	1428400000	234560	4692300	12385000	3369600	4008300	19151000	137130000	123050000	117360000	81022000	74070000	90474000	1379800	13892000	17584000	16003000	28678000
Q8IUE6	Histone H2A type 2-B	H2AC21	0	0	0	0	0	0	0	0	0	0	0	0	0	0	0	0	0	0	0	0	0	0	0	0	CM30K		7	32.054	47	1425800000	5813800	0	0	9736200	15153000	15779000	19820000	16557000	19766000	16875000	9723800	14291000	38459000	168140000	238680000	147530000	320650000
P54709	Sodium/potassium-transporting ATPase subunit beta-3	ATP1B3	22293000	23063000	42692000	38322000	33899000	49830000	70592000	47040000	45628000	51050000	45093000	50577000	27255000	78024000	59554000	61426000	61917000	56843000	139900000	154370000	187140000	50120000	156390000	122350000	CM30K		13	125.82	233	1425200000	6332300	21959000	49158000	26755000	27742000	70768000	205490000	72332000	70626000	43108000	44890000	68311000	2519800	32766000	34701000	14627000	37933000
P62847	40S ribosomal protein S24	RPS24	25946000	33450000	40859000	44641000	22337000	35436000	79361000	74173000	45282000	64710000	79603000	45423000	0	59309000	339820000	142900000	186080000	140530000	121830000	0	29715000	0	0	0	CM30K		4	25.763	101	1404300000	10769000	33901000	41724000	34585000	32222000	53138000	236250000	140540000	118650000	98949000	78226000	82957000	9444100	12334000	150600000	71400000	86170000
P14314	Glucosidase 2 subunit beta	PRKCSH	0	6603000	26548000	4501000	6912100	30390000	101860000	128320000	147220000	165590000	137400000	151410000	0	0	0	0	6807500	0	78375000	17193000	44321000	39302000	44313000	29156000	CM100K CM30K ECM100K ECM30K		21	323.31	339	1402800000	0	10505000	30513000	4654400	11383000	43503000	257000000	187690000	228590000	172910000	118240000	174770000	955330	0	0	0	8100100
P11279	Lysosome-associated membrane glycoprotein 1	LAMP1	89264000	60839000	94858000	95648000	82894000	86749000	198580000	106680000	121550000	138150000	174130000	111380000	51082000	124980000	129190000	113140000	179580000	155810000	364630000	258990000	322410000	213180000	323010000	217500000	CM100K CM30K ECM100K ECM30K		11	235.94	210	1393700000	15109000	17143000	31691000	32799000	32704000	58977000	165440000	53556000	59975000	97537000	83998000	38937000	5068000	36685000	44426000	25004000	65413000
P09936	Ubiquitin carboxyl-terminal hydrolase isozyme L1	UCHL1	36784000	20711000	41478000	28858000	39844000	52180000	93493000	68604000	88961000	99979000	73025000	92130000	0	44521000	41124000	38858000	29522000	21245000	75767000	68169000	123720000	0	123130000	0	CM100K CM30K ECM100K ECM30K		11	323.31	194	1375100000	16318000	18970000	40150000	15931000	45207000	75067000	305270000	106580000	158530000	135380000	79047000	150690000	3571600	8666900	12575000	10876000	1580300
P08865	40S ribosomal protein SA	RPSA	80890000	35837000	48676000	64616000	26798000	45734000	89742000	66540000	64701000	94041000	69667000	75753000	0	5382200	4670700	9270700	4527000	4083400	31485000	22455000	22944000	0	19855000	0	CM100K CM30K ECM100K ECM30K		12	323.31	295	1357900000	39422000	70201000	60198000	59630000	45608000	78765000	310900000	104780000	146940000	108220000	97868000	126840000	0	2691900	3954900	2986400	4581900
P10599	Thioredoxin	TXN	27315000	27309000	40754000	41605000	50616000	57422000	67170000	31831000	44426000	53027000	47296000	0	55916000	51875000	0	48963000	53227000	72085000	137540000	120810000	144660000	0	132000000	255470000	CM100K CM30K ECM100K ECM30K		6	35.095	85	1356900000	12135000	37700000	39189000	27039000	46218000	84619000	191740000	49958000	71416000	71527000	56099000	37786000	12213000	19553000	24211000	9721200	37048000
P62280	40S ribosomal protein S11	RPS11	28221000	33785000	36309000	44448000	24493000	41110000	78268000	66036000	74363000	85407000	62153000	87859000	0	46343000	33290000	58612000	24015000	17189000	29390000	0	12200000	0	2819300	0	CM30K		12	108.91	176	1354800000	17429000	42136000	48763000	56848000	20361000	84038000	269340000	166200000	161010000	139650000	75047000	141670000	0	18648000	23123000	15057000	28112000
P18124	60S ribosomal protein L7	RPL7	64303000	77358000	91759000	93070000	65642000	91421000	112830000	90306000	115740000	126560000	107610000	127710000	254550000	141280000	166580000	222970000	114370000	130070000	70072000	57946000	56257000	113240000	43962000	24208000	CM100K CM30K ECM100K ECM30K		16	323.31	272	1342000000	15097000	9515800	35523000	26193000	23708000	50786000	222800000	75948000	121530000	140320000	91817000	102960000	33801000	42532000	77411000	48399000	65661000
P36578	60S ribosomal protein L4	RPL4	63665000	53967000	82126000	125320000	56617000	87415000	121800000	165400000	119920000	171260000	110950000	118330000	166510000	59217000	58312000	90374000	38313000	36657000	48749000	27009000	25415000	29822000	14360000	20368000	CM100K CM30K ECM100K ECM30K		21	188.98	268	1339400000	15174000	51268000	58133000	31625000	43411000	95555000	245160000	162660000	136730000	133480000	81669000	118980000	21854000	15828000	26329000	16875000	19426000
P24821	Tenascin	TNC	457270000	311440000	401130000	331950000	281430000	363700000	18560000	33661000	44469000	13751000	14700000	19567000	0	1126900	1160300	2962700	1322400	1081300	5680900	222250	310540	0	424680	0	CM100K CM30K ECM100K ECM30K		85	323.31	1582	1325400000	120060000	228650000	225000000	164610000	207280000	271960000	17127000	23425000	34601000	6739400	7681800	10678000	45626	633240	761050	1058100	1190700
Q99536	Synaptic vesicle membrane protein VAT-1 homolog	VAT1	37453000	29238000	64756000	28576000	38167000	60671000	118710000	115800000	108310000	96000000	71964000	109560000	0	23762000	5293400	4378400	15432000	4514600	48880000	36248000	66866000	14883000	54287000	18607000	CM30K		19	312.45	419	1324500000	13237000	42845000	54492000	31256000	57539000	84766000	263540000	160360000	168600000	91810000	88390000	133270000	861620	6241700	5254200	886820	8333000
P29692	Elongation factor 1-delta	EEF1D	22698000	29694000	50674000	49812000	33182000	62285000	87765000	99356000	99688000	144300000	98314000	112740000	0	5585500	0	0	0	0	35001000	18082000	26112000	21430000	25041000	6893600	CM100K CM30K ECM100K ECM30K		14	323.31	208	1316000000	6030600	31489000	46826000	38154000	25585000	77048000	275160000	151930000	160950000	152090000	105400000	161340000	0	896180	1617600	365420	0
P08708	40S ribosomal protein S17	RPS17	31175000	21980000	29295000	32921000	18065000	28557000	63306000	65947000	54687000	80234000	46101000	65735000	22568000	9401500	8610300	0	10158000	14824000	17884000	0	0	0	0	0	CM100K CM30K ECM100K ECM30K		7	126.93	119	1312800000	43459000	37102000	43832000	86554000	31319000	58356000	281840000	242050000	106860000	149250000	81620000	103590000	9942500	4533600	5171500	4305200	8419900
O00264	Membrane-associated progesterone receptor component 1	PGRMC1	0	0	16085000	0	0	20147000	54470000	60202000	66170000	87926000	75419000	75403000	0	0	0	38996000	18969000	25686000	147190000	103250000	95905000	55935000	102080000	43603000	#N/A		12	294.34	107	1305800000	0	7105500	14898000	2558300	8489900	14420000	199370000	121760000	160050000	133550000	101400000	163790000	2515500	0	0	11405000	21481000
Q15293	Reticulocalbin-1	RCN1	8511200	4645500	28584000	11904000	3645600	50612000	102330000	161750000	182410000	152710000	157730000	157310000	10171000	18793000	7355600	8814300	25039000	17070000	86277000	25442000	64656000	75481000	80184000	64546000	CM30K		15	323.31	292	1281700000	5694400	6710900	18997000	7949900	4712400	52864000	162100000	199020000	203080000	101800000	116380000	145210000	1866900	6275400	5902600	1599900	19035000
P62736;P63267	Actin, aortic smooth muscle;Actin, gamma-enteric smooth muscle	ACTA2;ACTG2	305220000	245530000	367450000	303040000	196890000	323360000	531370000	650880000	558370000	748530000	619550000	616000000	139540000	146920000	180240000	196360000	136270000	202180000	143840000	153700000	178980000	17759000	143830000	95376000	CM30K		32	323.31	476	1280100000	21749000	56499000	58753000	38518000	49845000	91416000	229730000	103050000	113210000	107990000	91089000	68968000	2186400	19801000	28419000	17099000	38916000
P49755	Transmembrane emp24 domain-containing protein 10	TMED10	0	0	28674000	14722000	0	27609000	68259000	86781000	95023000	103740000	94341000	107780000	95094000	79831000	92383000	68520000	108760000	99340000	110520000	84001000	146360000	114040000	94484000	125030000	CM100K CM30K ECM100K ECM30K		11	209.84	232	1272900000	470250	3605200	20209000	8790400	3525000	26380000	88263000	130640000	144810000	112540000	82690000	125210000	12917000	21132000	47380000	15353000	66594000
P50990	T-complex protein 1 subunit theta	CCT8	72901000	41885000	59346000	72036000	33765000	59685000	109210000	117460000	115390000	127780000	111470000	117470000	10514000	18517000	27969000	19065000	24688000	28480000	29758000	24600000	28641000	33169000	20452000	16365000	CM30K	Yes	37	323.31	535	1270900000	24591000	50578000	50739000	53718000	31022000	78734000	224930000	131770000	152140000	129590000	102650000	125920000	1396800	6287300	13617000	3968000	14359000
P60903	Protein S100-A10	S100A10	27367000	0	25054000	0	0	19136000	67502000	69658000	39664000	55010000	115970000	71676000	0	0	0	0	0	0	0	0	0	0	0	0	CM30K		3	60.329	114	1265400000	8469700	0	39916000	19833000	24987000	45096000	163900000	88662000	266980000	70289000	82235000	86016000	6397100	8737600	10931000	5660800	20531000
P10301	Ras-related protein R-Ras	RRAS	47761000	32616000	56260000	61314000	43449000	58407000	82169000	59384000	70950000	78526000	84277000	84393000	17173000	83389000	62268000	52427000	84609000	64541000	145400000	133260000	147730000	69906000	124760000	103130000	CM100K CM30K ECM100K ECM30K		14	237.9	323	1264800000	16396000	23680000	55305000	41951000	41629000	75313000	169700000	45542000	71460000	56933000	66407000	62914000	2689600	46035000	25797000	18990000	43280000
P68366	Tubulin alpha-4A chain	TUBA4A	22425000	294930000	341130000	83258000	260560000	262630000	60066000	72104000	64348000	59930000	50659000	103400000	0	13195000	15993000	0	13339000	8035300	26859000	29869000	30055000	0	34488000	0	CM30K		27	116.62	167	1264800000	5977000	240720000	190890000	33576000	198380000	180820000	105560000	91871000	44790000	48238000	45426000	50367000	0	1548700	2189400	603990	2119800
P84077;P61204	ADP-ribosylation factor 1;ADP-ribosylation factor 3	ARF1;ARF3	48577000	70665000	91018000	49535000	70140000	76932000	58614000	40809000	44642000	69446000	42158000	42330000	0	29381000	35051000	41626000	0	0	60696000	45595000	54206000	0	49104000	0	CM30K		10	50.722	143	1260700000	26526000	160360000	86833000	47964000	132480000	162390000	144980000	49927000	68960000	67840000	57983000	71742000	2853800	7217700	14556000	8994500	4766300
Q01995	Transgelin	TAGLN	26968000	12225000	46474000	29990000	23549000	64227000	100050000	103920000	100900000	77861000	114700000	92322000	0	17914000	13651000	18692000	23243000	15295000	45528000	85378000	83212000	26696000	78898000	54615000	CM30K		16	258.54	303	1259000000	11574000	17520000	29092000	18485000	9753800	73576000	246940000	151090000	173360000	85376000	136600000	135050000	1464400	2897300	2647300	1824200	6545300
P09211	Glutathione S-transferase P	GSTP1	47178000	41675000	44010000	34886000	46086000	63368000	55925000	65771000	59804000	70612000	59144000	55041000	0	18457000	14735000	0	20988000	0	42502000	18188000	38033000	30570000	26798000	48106000	CM100K CM30K ECM100K ECM30K		10	323.31	171	1251500000	16308000	79867000	81106000	34669000	51817000	113480000	228170000	121040000	121820000	116950000	73218000	85392000	0	6212200	7250700	3620300	8881100
Q96QV6;P16104	Histone H2A type 1-A;Histone H2AX	H2AC1;H2AX	54467000	52010000	70857000	105470000	49118000	57529000	22077000	27181000	26532000	25345000	36291000	19369000	0	275780000	488070000	574280000	509950000	473190000	76455000	26634000	24376000	106270000	25131000	61414000	CM30K		7	70.528	110	1241300000	14143000	31582000	27363000	65717000	28858000	40612000	21960000	30242000	16678000	13745000	23738000	9621900	229180000	54837000	146340000	109700000	168180000
P51148;O95057;Q96HU8	Ras-related protein Rab-5C;GTP-binding protein Di-Ras1;GTP-binding protein Di-Ras2	RAB5C;DIRAS1;DIRAS2	26890000	26890000	37225000	31977000	30964000	38896000	76512000	76349000	93782000	88840000	89299000	91326000	0	18670000	17184000	22350000	21491000	16889000	74846000	68651000	44957000	0	63919000	0	CM30K		12	261.25	220	1226100000	15452000	41761000	41708000	26307000	47926000	67868000	225290000	121690000	163970000	132430000	97376000	105580000	1569000	5925200	4815500	4801100	6147800
P12814	Alpha-actinin-1	ACTN1	49436000	46391000	75348000	70328000	48202000	118360000	202920000	219810000	198740000	190450000	187790000	225090000	2468800	5940700	1901500	4397100	10491000	5040700	70969000	54293000	82442000	32166000	71258000	61948000	CM100K CM30K ECM100K ECM30K	Yes	56	323.31	1135	1224200000	9882100	21993000	30994000	22569000	19892000	68629000	257650000	157920000	162110000	121450000	113290000	134550000	613640	329010	244990	688430	2611700
P62266	40S ribosomal protein S23	RPS23	35461000	0	31106000	40474000	18486000	0	61798000	57970000	47731000	60817000	61331000	62888000	0	0	0	0	0	0	16660000	0	14059000	0	7379900	0	CM30K		6	28.887	74	1211900000	27833000	11963000	33509000	80590000	20208000	20888000	301410000	147960000	158310000	103360000	119100000	141360000	12110000	4208400	5624500	4230900	0
Q02543	60S ribosomal protein L18a	RPL18A	24428000	22808000	31469000	28796000	23344000	32282000	50148000	45283000	42718000	88665000	52095000	41571000	0	61209000	31539000	78458000	0	29301000	33173000	17299000	19067000	0	13930000	0	CM30K		11	114.35	152	1207000000	18722000	23685000	46030000	28687000	28801000	43551000	223540000	122240000	124250000	173170000	98586000	109500000	8741600	16434000	23572000	32132000	13584000
P04844	Dolichyl-diphosphooligosaccharide--protein glycosyltransferase subunit 2	RPN2	0	0	16835000	9470500	4255300	18065000	66670000	114990000	83925000	92925000	135110000	95329000	6869300	51709000	34616000	70388000	41194000	36480000	318460000	226690000	218990000	127870000	223190000	171360000	CM100K CM30K ECM100K ECM30K		27	323.31	598	1203600000	192120	1276700	9161300	3255700	3274700	14226000	112880000	118630000	94673000	65300000	134370000	74724000	2035300	18391000	34859000	11567000	9117100
P62873	Guanine nucleotide-binding protein G(I)/G(S)/G(T) subunit beta-1	GNB1	82693000	53652000	74162000	94394000	69935000	78473000	90265000	110100000	82558000	72640000	112630000	83822000	0	121110000	58172000	58899000	81833000	52973000	174780000	174300000	191870000	242270000	200160000	260770000	CM30K	Yes	15	323.31	199	1194300000	4698000	30188000	42330000	31875000	41344000	53238000	114890000	61565000	49693000	38239000	51237000	47193000	0	7364000	8824700	3804100	54661000
Q14697	Neutral alpha-glucosidase AB	GANAB	17688000	42577000	61916000	30180000	36143000	59427000	145810000	167860000	164940000	168360000	155220000	147630000	3595500	31206000	15451000	41032000	45159000	19497000	244680000	148430000	157930000	16975000	193830000	20424000	CM30K		45	323.31	1117	1193800000	3307300	16703000	31122000	8747700	20037000	42656000	164690000	138100000	152350000	116550000	93452000	104790000	609580	5934500	6085400	4527300	16245000
P62906	60S ribosomal protein L10a	RPL10A	17948000	17185000	29975000	21883000	15068000	34579000	78988000	45137000	49887000	84838000	37704000	47096000	183430000	81283000	138040000	156870000	126810000	99129000	19435000	21503000	37819000	0	16141000	0	CM30K		14	162.74	190	1187600000	6000400	204110	24547000	29265000	6700300	33163000	155650000	86197000	75287000	88592000	50183000	56778000	65582000	36996000	114450000	62237000	130870000
P62910	60S ribosomal protein L32	RPL32	23398000	28613000	35481000	34090000	17755000	45772000	63865000	60417000	54338000	84708000	55176000	63274000	0	0	0	9746500	9309100	9297900	7555300	0	0	0	0	0	CM30K		7	75.435	80	1185700000	25567000	46017000	52856000	56549000	50805000	132760000	274540000	85534000	89494000	169650000	98451000	68556000	7510000	2229000	3904000	7465100	3320600
P27348	14-3-3 protein theta	YWHAQ	48761000	55516000	69143000	58966000	53200000	78437000	95753000	95306000	80224000	74263000	99530000	83425000	44629000	0	23689000	25583000	22745000	15722000	47349000	60535000	65745000	60875000	55120000	70251000	CM100K CM30K ECM100K ECM30K	Yes	15	323.31	231	1184500000	17031000	43830000	51276000	59782000	26594000	68859000	179010000	144550000	107950000	73215000	105680000	89188000	3302600	2274100	4765400	5397700	3383900
P46782	40S ribosomal protein S5	RPS5	56691000	24711000	35784000	48298000	30815000	48712000	108450000	91390000	83526000	93778000	89803000	77309000	0	0	29925000	13777000	16579000	13187000	41701000	30561000	21655000	20428000	19151000	14017000	CM100K CM30K ECM100K ECM30K		12	169.9	221	1177600000	29461000	28590000	33076000	59205000	30011000	58570000	248480000	148020000	123390000	106540000	108880000	88426000	19228000	2871800	15691000	3338800	7224100
P27635;Q96L21	60S ribosomal protein L10;60S ribosomal protein L10-like	RPL10;RPL10L	14618000	17557000	23839000	28526000	15598000	32592000	74517000	65142000	49102000	60713000	61180000	44382000	37870000	53413000	69111000	89050000	39805000	57600000	26770000	19939000	21771000	0	14214000	0	CM100K CM30K ECM100K ECM30K		11	117.54	187	1163900000	5113900	11852000	28407000	23014000	15125000	38512000	220920000	131370000	114620000	115810000	95823000	91864000	7708600	28407000	57159000	41799000	25898000
P08473	Neprilysin	MME	57674000	34736000	48371000	50402000	38608000	55122000	64757000	61816000	50416000	41557000	46921000	47979000	12784000	132130000	90380000	70525000	120310000	96810000	173770000	265970000	269270000	39402000	230930000	113770000	CM100K CM30K ECM100K ECM30K		38	323.31	827	1162300000	14703000	24719000	28707000	35286000	26715000	45841000	116250000	80074000	44097000	30950000	38851000	38069000	2578200	31931000	25909000	10870000	46906000
P46777	60S ribosomal protein L5	RPL5	22893000	16723000	30095000	31378000	17402000	28615000	54272000	42385000	55393000	52603000	43379000	49664000	9476800	0	0	21207000	0	0	5088100	11219000	0	5072500	0	0	CM100K CM30K ECM100K ECM30K		11	120.7	196	1132000000	16456000	33159000	45760000	44112000	34902000	80140000	198080000	122890000	170570000	119380000	86567000	122620000	3622100	4363800	10226000	4712200	10155000
Q71UM5	40S ribosomal protein S27-like	RPS27L	31839000	0	13183000	0	0	0	37410000	35806000	36354000	46212000	50934000	39255000	0	0	0	0	0	0	0	0	0	0	0	0	CM30K		4	31.418	40	1132000000	12233000	21636000	34097000	17184000	22989000	27447000	289670000	133300000	148440000	146990000	129960000	120230000	0	0	0	3199100	9576300
P15880	40S ribosomal protein S2	RPS2	44333000	42128000	52311000	47812000	34515000	55446000	91425000	62658000	83543000	88687000	90708000	67438000	188310000	136300000	170490000	195970000	112790000	103880000	116990000	24352000	42318000	53220000	31952000	46098000	CM100K CM30K ECM100K ECM30K		17	96.362	278	1126800000	17777000	30536000	26713000	29894000	25915000	43162000	189660000	94195000	87146000	82061000	79601000	70973000	19895000	33947000	73891000	33516000	66384000
P62917	60S ribosomal protein L8	RPL8	31501000	58541000	52485000	47500000	61790000	68987000	127910000	98324000	113320000	147720000	101300000	110220000	0	41964000	0	185240000	0	0	47724000	0	22900000	0	0	0	CM30K		13	99.373	133	1119500000	5213200	24401000	32480000	30236000	24184000	38928000	228530000	96323000	138410000	116730000	74266000	103930000	4812500	12444000	31117000	39096000	28329000
O15260	Surfeit locus protein 4	SURF4	0	0	22974000	28561000	9430400	20171000	100240000	101890000	76314000	98245000	91957000	85839000	0	82425000	108490000	127980000	111280000	89579000	266740000	134600000	157750000	0	139020000	0	CM100K CM30K ECM100K ECM30K		6	270.34	206	1118300000	459660	0	12662000	13994000	6456100	16502000	188600000	130630000	87483000	107810000	83050000	74927000	0	25809000	26852000	22795000	31925000
Q15907;P62491;P57735	Ras-related protein Rab-11B;Ras-related protein Rab-11A;Ras-related protein Rab-25	RAB11B;RAB11A;RAB25	15303000	48906000	49748000	24865000	45160000	54431000	69135000	38454000	51914000	52890000	45581000	49301000	0	6224900	0	8201600	15288000	5168300	62599000	48834000	58196000	27473000	44162000	21156000	CM30K		15	323.31	222	1116300000	9159900	72774000	56735000	30709000	72097000	91243000	195110000	64264000	100030000	76121000	66280000	66262000	0	1285000	1618700	1618900	14256000
P78417	Glutathione S-transferase omega-1	GSTO1	24243000	27577000	39403000	28329000	31651000	44227000	78358000	58405000	68952000	73897000	62861000	70337000	14473000	35302000	20221000	24540000	27678000	15753000	60474000	53902000	64428000	36281000	63784000	33530000	CM30K		13	149.35	187	1113600000	7242800	28502000	47361000	25241000	31332000	69212000	222500000	90318000	114030000	87205000	62930000	87138000	2475600	13422000	11387000	5804600	17926000
Q71UI9;P0C0S5	Histone H2A.V;Histone H2A.Z	H2AZ2;H2AZ1	37441000	66005000	36244000	44309000	0	8978900	20000000	63475000	34760000	49693000	51751000	45830000	307610000	124730000	162980000	195390000	168560000	179300000	113100000	0	0	0	0	0	CM30K		8	44.591	96	1108800000	17715000	22298000	40903000	50386000	0	31724000	20613000	108680000	47027000	69569000	50012000	37075000	75396000	54079000	109720000	70711000	127700000
P25398	40S ribosomal protein S12	RPS12	70528000	0	28681000	92644000	0	26860000	68357000	63130000	56884000	67151000	51210000	50429000	0	0	0	0	0	0	15318000	0	7918500	0	0	0	CM100K CM30K ECM100K ECM30K		7	116.69	133	1099400000	28591000	8152700	43116000	136820000	9073600	37437000	258700000	121040000	133740000	118260000	97537000	71082000	917980	1274200	0	1642600	2354600
P62829	60S ribosomal protein L23	RPL23	14513000	0	12080000	43003000	0	33526000	94980000	136830000	86767000	107980000	70265000	97912000	0	0	22468000	0	14103000	0	19090000	16140000	11139000	0	0	0	CM30K		6	46.984	88	1098800000	8192200	8621600	21559000	47810000	6122700	28178000	202160000	235850000	135920000	139100000	93402000	133310000	0	9201800	4158000	4770300	3359100
P49368	T-complex protein 1 subunit gamma	CCT3	73527000	52673000	64565000	98887000	53330000	61669000	97903000	86454000	87592000	105080000	87489000	85355000	0	37625000	42208000	37971000	47029000	37163000	44266000	26848000	34219000	0	32263000	0	CM100K CM30K ECM100K ECM30K	Yes	30	323.31	501	1097600000	18209000	33846000	47563000	49629000	44857000	67075000	192820000	107560000	130520000	99549000	71465000	99699000	400370	9301600	17095000	6621600	23843000
P11233	Ras-related protein Ral-A	RALA	23949000	30010000	26628000	24005000	38666000	36893000	49041000	37527000	50096000	69965000	33743000	34339000	41149000	16577000	18778000	19087000	23055000	18235000	44630000	34945000	56745000	107120000	24165000	78804000	CM100K CM30K ECM100K ECM30K	Yes	8	176.31	155	1096400000	13609000	44745000	45650000	19224000	42140000	84838000	229540000	51719000	76078000	76426000	57686000	57517000	7402500	7781600	4924200	3942400	16739000
P09525	Annexin A4	ANXA4	44767000	29914000	34450000	38990000	30538000	35539000	60423000	39222000	49287000	44926000	51720000	50420000	0	60263000	32290000	25813000	84086000	48786000	47296000	98468000	103130000	0	144920000	46759000	CM100K CM30K ECM100K ECM30K		20	323.31	363	1087600000	18105000	17902000	28550000	24646000	14911000	40798000	161070000	74698000	75750000	47630000	57896000	62606000	0	14491000	17195000	4268200	43573000
P50995;P27216	Annexin A11;Annexin A13	ANXA11;ANXA13	34968000	16305000	32037000	37170000	29802000	31327000	31881000	32585000	29176000	25503000	32207000	27013000	9007700	67868000	19600000	25281000	78725000	53491000	51519000	118430000	98324000	20440000	157360000	89425000	CM30K		25	323.31	360	1081200000	13578000	19731000	28010000	36720000	37452000	50949000	50435000	50003000	42789000	30245000	38234000	32437000	445740	19801000	11223000	3938000	88507000
Q92743	Serine protease HTRA1	HTRA1	44555000	216320000	224760000	77401000	187410000	195120000	15964000	9962900	16127000	13867000	4582500	12929000	200730000	158330000	210060000	263540000	257230000	190840000	197900000	66263000	133340000	40166000	61912000	29790000	CM30K		17	323.31	405	1079500000	9504200	145480000	92865000	24836000	121870000	148240000	8563900	5860600	4887100	2985500	1490400	3332400	23955000	40286000	68232000	50886000	115800000
P02786;Q9UP52	Transferrin receptor protein 1;Transferrin receptor protein 2	TFRC;TFR2	27571000	32135000	52673000	30030000	38792000	58060000	102770000	79976000	81564000	87132000	76094000	81440000	54129000	107630000	91275000	91715000	95221000	95944000	155700000	129600000	150970000	79686000	134950000	134000000	CM100K CM30K ECM100K ECM30K		39	323.31	695	1079400000	5363000	17462000	25609000	12860000	26733000	40076000	158500000	77527000	87092000	73565000	54246000	63305000	6338700	27809000	33951000	14859000	41352000
P13667	Protein disulfide-isomerase A4	PDIA4	6321500	3158700	24257000	6286100	6322400	26691000	123110000	122140000	127550000	194050000	129120000	147260000	3194100	1838100	2562300	3414900	19061000	5420000	110070000	25422000	46830000	53793000	48460000	42256000	CM100K CM30K ECM100K ECM30K		37	323.31	558	1069900000	2891100	4464100	17691000	5669900	6278900	28558000	210690000	124720000	144530000	161430000	99784000	123600000	1250600	768910	1300200	888740	14141000
P62888	60S ribosomal protein L30	RPL30	17003000	17586000	21043000	31931000	15947000	25888000	35481000	31726000	40267000	55950000	29384000	36281000	0	67603000	85189000	100170000	85302000	85823000	34998000	24231000	31128000	0	22025000	0	CM30K		6	177.4	105	1064900000	15333000	29485000	34692000	9552000	35824000	57348000	85081000	93939000	112330000	82265000	47856000	49473000	0	49628000	81031000	68312000	54054000
P83731	60S ribosomal protein L24	RPL24	22982000	0	52395000	40314000	24382000	44959000	97422000	61694000	66730000	115260000	63552000	72876000	51370000	0	45424000	111970000	0	0	40306000	0	0	0	0	0	CM30K		5	18.689	80	1061600000	5697400	0	122560000	21387000	15188000	125300000	160760000	102170000	132050000	87124000	75306000	120640000	5407700	9078500	28130000	15181000	4241200
P40227	T-complex protein 1 subunit zeta	CCT6A	50315000	37444000	58334000	60141000	34697000	46244000	91964000	75548000	87699000	77389000	75477000	79913000	24743000	10685000	20855000	4771700	22521000	23611000	24992000	12376000	21573000	14539000	14744000	11740000	CM100K CM30K ECM100K ECM30K	Yes	26	323.31	621	1061200000	20552000	34688000	48660000	56525000	36922000	63305000	212980000	99505000	131180000	90276000	76343000	107750000	3090300	4182400	7861300	878620	10242000
Q99623	Prohibitin-2	PHB2	0	0	18965000	6057400	0	17879000	79322000	92506000	84828000	100730000	93569000	105900000	0	17292000	0	25965000	16517000	10500000	199530000	196460000	227140000	41109000	191830000	37169000	CM30K		16	323.31	296	1043200000	0	0	15596000	2861100	1868100	12964000	136310000	98113000	81847000	74682000	62814000	94689000	0	1496800	693670	3211100	5823900
Q04941	Proteolipid protein 2	PLP2	0	0	30468000	0	0	50206000	70152000	62900000	58914000	87582000	79801000	64421000	0	0	0	0	0	0	82218000	81848000	64280000	0	0	0	CM30K		2	48.275	47	1032100000	3543700	12393000	23616000	8659100	19295000	30036000	123020000	78053000	89644000	77091000	75042000	84254000	0	17684000	33242000	12581000	32106000
P39023;Q92901	60S ribosomal protein L3;60S ribosomal protein L3-like	RPL3;RPL3L	30320000	51835000	81169000	63122000	50975000	85488000	145640000	93313000	131780000	141360000	112250000	116400000	19519000	15652000	23175000	28511000	16138000	18447000	21547000	7607700	18325000	4137400	10781000	5324900	CM100K CM30K ECM100K ECM30K		17	164.59	386	1031500000	11965000	42139000	49757000	27779000	39410000	66516000	229040000	82489000	130170000	105880000	64924000	101560000	2889300	5404900	8317900	9178300	7829200
P07910;A0A0G2JPF8;A0A0G2JNQ3;P0DMR1;O60812;B7ZW38;B2RXH8;Q86SE5	Heterogeneous nuclear ribonucleoproteins C1/C2;Heterogeneous nuclear ribonucleoprotein C-like 4;Heterogeneous nuclear ribonucleoprotein C-like 2;Heterogeneous nuclear ribonucleoprotein C-like 4;Heterogeneous nuclear ribonucleoprotein C-like 1;Heterogeneous nuclear ribonucleoprotein C-like 3;Heterogeneous nuclear ribonucleoprotein C-like 2;RNA-binding Raly-like protein	HNRNPC;HNRNPCL4;HNRNPCL2;HNRNPCL4;HNRNPCL1;HNRNPCL3;HNRNPCL2;RALYL	9737000	17837000	41134000	106530000	0	53446000	137830000	171020000	194810000	256460000	166660000	202850000	95700000	129600000	131480000	48793000	0	0	52299000	0	0	0	0	0	CM100K CM30K ECM100K ECM30K		10	47.669	172	1030000000	2042600	6267200	9679900	29927000	5031200	20057000	129050000	125060000	106280000	113940000	70254000	93514000	15794000	44799000	71715000	7398900	85529000
P05120	Plasminogen activator inhibitor 2	SERPINB2	23401000	18396000	30758000	31544000	23431000	39601000	68430000	100330000	85068000	75671000	97096000	84504000	0	0	5233800	0	0	9194700	29810000	32148000	35609000	27501000	38952000	36832000	CM100K CM30K ECM100K ECM30K		19	262.54	237	1029400000	7467000	20090000	20113000	37510000	17232000	34674000	183680000	145210000	141500000	99784000	101690000	102930000	620200	3278200	2278000	1496700	3285800
Q01813	ATP-dependent 6-phosphofructokinase, platelet type	PFKP	18266000	38721000	43582000	27682000	37249000	49615000	79104000	80705000	91656000	85232000	90538000	95716000	0	25452000	18478000	35416000	14559000	15338000	46846000	31752000	38256000	0	29936000	8565000	CM30K		32	323.31	499	1026700000	6320700	29154000	50291000	19033000	29445000	64369000	177010000	119910000	130570000	77799000	94292000	106570000	424830	7434400	8410000	6886200	8197900
Q08431	Lactadherin	MFGE8	77971000	41162000	85204000	105950000	69514000	84187000	98865000	81694000	67967000	79178000	62156000	48475000	9520000	141760000	115210000	115180000	130500000	116980000	66334000	80859000	69179000	0	57744000	0	CM30K		18	323.31	403	1025500000	20768000	27161000	58071000	35177000	46368000	62766000	173770000	64045000	61070000	53076000	48934000	39605000	1555300	32821000	45725000	21031000	60556000
Q08722	Leukocyte surface antigen CD47	CD47	0	0	19824000	0	0	19964000	41396000	46347000	37609000	45071000	31004000	39639000	44805000	0	0	0	0	49087000	113910000	124520000	160710000	166460000	154000000	231360000	CM30K		3	6.803	57	1024500000	9423100	0	16851000	24574000	17157000	26043000	90762000	55017000	49260000	41076000	25702000	41021000	7479400	9647600	14272000	3384500	17531000
Q9Y696;Q9NZA1;Q96NY7	Chloride intracellular channel protein 4;Chloride intracellular channel protein 5;Chloride intracellular channel protein 6	CLIC4;CLIC5;CLIC6	21171000	29801000	33907000	12463000	35196000	54520000	87853000	61952000	61491000	65617000	75261000	69747000	0	5638100	0	0	9126200	6114500	43583000	37536000	60439000	75363000	73766000	57232000	ECM30K		16	322.83	287	1023900000	8819100	37214000	49932000	9549900	42253000	87212000	167140000	106960000	87031000	63297000	80603000	80379000	817290	2253300	2412700	853850	2645900
P17987	T-complex protein 1 subunit alpha	TCP1	69054000	50691000	61531000	52026000	42922000	65209000	87391000	89286000	76191000	93091000	77585000	84492000	0	12849000	20452000	23379000	16802000	14393000	33932000	17672000	21742000	7197400	19596000	2085000	CM100K CM30K ECM100K ECM30K	Yes	30	323.31	501	1023800000	24507000	37995000	53346000	35730000	39918000	73880000	183710000	107390000	108020000	108790000	74641000	80869000	416550	4116800	14467000	6875000	11998000
P00403	Cytochrome c oxidase subunit 2	MT-CO2	0	0	0	0	0	0	50807000	49783000	62811000	82940000	54802000	65654000	0	0	0	0	0	0	186860000	198960000	186570000	0	119520000	0	CM100K CM30K ECM100K ECM30K		8	125.21	100	1019300000	0	6981800	1453300	2711800	0	8217800	129560000	67325000	103400000	103740000	42699000	91935000	0	6675200	5169900	5537900	16592000
P61247	40S ribosomal protein S3a	RPS3A	28538000	37256000	28860000	40239000	41669000	45040000	88338000	64035000	78466000	98799000	63961000	79387000	24747000	46139000	49267000	50603000	36476000	27897000	46591000	29926000	12424000	20033000	19322000	26079000	CM30K		17	283.08	294	1016300000	13171000	23610000	39659000	36721000	29423000	41328000	225690000	86905000	135940000	122260000	71537000	90384000	3881300	18716000	13234000	8224100	7012900
P62913	60S ribosomal protein L11	RPL11	32087000	31431000	22493000	47806000	28263000	41964000	67135000	53284000	76868000	91902000	53480000	68561000	0	23351000	28438000	50038000	0	0	29506000	17234000	19350000	0	15820000	0	CM30K		9	35.811	92	1006000000	7873700	23647000	28312000	27971000	19810000	54728000	203020000	89935000	139860000	150070000	73947000	97284000	5472600	5481300	11168000	6930800	4938100
Q71U36;P0DPH8;P0DPH7;Q6PEY2	Tubulin alpha-1A chain;Tubulin alpha-3D chain;Tubulin alpha-3C chain;Tubulin alpha-3E chain	TUBA1A;TUBA3D;TUBA3C;TUBA3E	97889000	66399000	102680000	79173000	69651000	89268000	156490000	147590000	141190000	137420000	189410000	142210000	0	92710000	132260000	131240000	156080000	138000000	207180000	171440000	117230000	0	145730000	293210000	CM30K		33	61.154	241	1001500000	15104000	40961000	37373000	23007000	31713000	48868000	122290000	152550000	67406000	57229000	145970000	51567000	1363900	13611000	13247000	17157000	16578000
P01889;P13747	HLA class I histocompatibility antigen, B alpha chain;HLA class I histocompatibility antigen, alpha chain E	HLA-B;HLA-E	22882000	16768000	29061000	29967000	23216000	36008000	47481000	32555000	46592000	40026000	34819000	32485000	0	156500000	98124000	129770000	118310000	109570000	226820000	314420000	237720000	0	314370000	0	CM100K CM30K ECM100K ECM30K		12	323.31	239	997720000	4533900	8051100	24947000	18477000	11028000	26521000	81642000	18527000	28903000	16384000	14706000	12543000	0	39938000	42131000	23468000	55017000
P38646	Stress-70 protein, mitochondrial	HSPA9	23330000	13855000	39309000	56690000	22368000	50100000	136610000	161000000	141970000	175080000	144320000	143570000	0	8423400	0	6806500	6180100	5227300	145200000	129930000	135360000	19141000	123270000	48755000	CM100K CM30K ECM100K ECM30K		34	323.31	649	996990000	4580100	8153800	17750000	30526000	16472000	34346000	175090000	108520000	109480000	108320000	77685000	92389000	0	2458900	781780	1482100	3190300
P60953;P17081;Q9H4E5	Cell division control protein 42 homolog;Rho-related GTP-binding protein RhoQ;Rho-related GTP-binding protein RhoJ	CDC42;RHOQ;RHOJ	24945000	49960000	83289000	22643000	51423000	62175000	70956000	43319000	45792000	34937000	42374000	47071000	34900000	11861000	28867000	28713000	31985000	24736000	55953000	35278000	59877000	61717000	54286000	51504000	CM30K		10	217.08	271	995490000	7824200	70197000	89933000	20757000	64403000	106320000	173740000	60624000	82132000	46544000	46249000	57799000	4598900	2257700	8844900	8483300	14219000
P63173	60S ribosomal protein L38	RPL38	0	0	20227000	0	0	0	47009000	19698000	35619000	52478000	27018000	42074000	0	13568000	19854000	17182000	0	0	33594000	7849000	13652000	0	8141200	0	CM30K		2	4.2807	50	990760000	1839000	0	41660000	5327200	0	0	270410000	63838000	126350000	130960000	72120000	118920000	0	11310000	28162000	14589000	9145300
P53999	Activated RNA polymerase II transcriptional coactivator p15	SUB1	0	0	0	25161000	0	0	23882000	38434000	48811000	46637000	34725000	38490000	67874000	124910000	76973000	128540000	135270000	148120000	76053000	0	27608000	0	33547000	55961000	CM30K		6	48.192	67	990320000	0	0	13908000	17082000	0	0	64027000	56230000	85057000	63010000	39964000	45704000	38377000	59741000	72478000	38648000	175540000
Q9BUF5	Tubulin beta-6 chain	TUBB6	33687000	50936000	85777000	51447000	47683000	86298000	132990000	247330000	185940000	153250000	227530000	185190000	0	16481000	21628000	30525000	22905000	22082000	64377000	31947000	45370000	0	29248000	0	CM30K		28	323.31	402	989810000	8635700	36262000	35845000	21346000	32786000	63008000	172610000	132500000	132450000	74446000	88981000	101860000	0	4412800	9172600	4103600	10611000
P0DMV9;P0DMV8	Heat shock 70 kDa protein 1B;Heat shock 70 kDa protein 1A	HSPA1B;HSPA1A	40720000	186850000	145630000	30273000	162070000	145330000	63974000	41327000	46809000	68058000	53632000	42394000	0	28044000	18485000	26050000	25496000	16075000	37886000	41927000	44950000	39410000	41335000	12007000	CM100K CM30K ECM100K ECM30K		27	323.31	488	986360000	10613000	158070000	98139000	13569000	127210000	138690000	113610000	50489000	42956000	64571000	38172000	36573000	921250	6914300	6891100	4459900	12092000
P40429;Q6NVV1	60S ribosomal protein L13a;Putative 60S ribosomal protein L13a protein RPL13AP3	RPL13A;RPL13AP3	44550000	32401000	54320000	59375000	31290000	45944000	61806000	64591000	97329000	97044000	81478000	73462000	72634000	0	145410000	415180000	105710000	78952000	143320000	38897000	53291000	46279000	60355000	40064000	CM100K CM30K ECM100K ECM30K		10	100.68	163	980340000	10463000	24607000	16357000	20078000	23898000	37341000	81843000	67127000	63388000	94977000	76103000	93882000	13976000	401610	71681000	66494000	59885000
Q9Y490	Talin-1	TLN1	58510000	269340000	251730000	71069000	233130000	245210000	96397000	116080000	99735000	86500000	118600000	102970000	3588800	12946000	6613400	4412100	13823000	5569400	42311000	49804000	62206000	9499300	50207000	30264000	CM30K	Yes	128	323.31	2151	978870000	9176400	144120000	98440000	25447000	123790000	140450000	91660000	75480000	57429000	41237000	56622000	51099000	355230	2600400	1706200	613200	3914000
P60059	Protein transport protein Sec61 subunit gamma	SEC61G	0	0	0	0	0	0	22844000	52941000	30511000	30135000	41892000	31325000	0	0	0	0	0	0	53362000	0	22428000	0	0	0	CM30K		3	57.761	55	978850000	2621600	0	13113000	0	0	17583000	164960000	192620000	137200000	89073000	107200000	117160000	3733500	0	0	6141400	4932000
P32969	60S ribosomal protein L9	RPL9P9	16478000	25631000	42483000	19432000	21653000	39186000	99004000	41333000	71438000	106930000	29495000	68317000	54372000	0	39544000	35043000	20424000	24998000	47249000	13513000	15718000	15678000	10206000	0	CM100K CM30K ECM100K ECM30K		10	246.1	184	974510000	5805800	30955000	42599000	14228000	26046000	47250000	242990000	58740000	117530000	118610000	37830000	64255000	12214000	11677000	35483000	8976300	22064000
P30041	Peroxiredoxin-6	PRDX6	17802000	19409000	32458000	29379000	26631000	34588000	71954000	38633000	44258000	55138000	40143000	43473000	0	25717000	27761000	19408000	28889000	22177000	78727000	52240000	67597000	0	49033000	0	CM100K CM30K ECM100K ECM30K		14	323.31	290	973170000	6997000	26273000	34607000	24780000	35762000	56227000	223400000	63138000	67567000	84526000	63750000	58574000	0	9445100	22045000	3745600	32070000
P20340;Q9NRW1;Q14964	Ras-related protein Rab-6A;Ras-related protein Rab-6B;Ras-related protein Rab-39A	RAB6A;RAB6B;RAB39A	37825000	50453000	113930000	56265000	54872000	89539000	165980000	101050000	144450000	163250000	130600000	141030000	0	52578000	0	0	0	0	108460000	0	66608000	115190000	0	0	CM100K CM30K ECM100K ECM30K		12	116.99	123	970330000	8913300	22777000	69035000	21729000	25994000	45288000	176020000	57694000	95800000	108050000	62792000	80562000	2721100	10460000	9505100	3999400	10173000
P52565	Rho GDP-dissociation inhibitor 1	ARHGDIA	22399000	17620000	28687000	20146000	17114000	36419000	43678000	31723000	36350000	30663000	42266000	32573000	0	16252000	16292000	18252000	7519000	13155000	30545000	33676000	53408000	29377000	52538000	30901000	CM30K		10	199.83	162	960790000	11340000	29780000	28134000	23659000	35420000	54570000	127410000	102260000	96216000	61913000	63136000	110380000	1153400	12530000	6510300	5667900	3392100
P49257	Protein ERGIC-53	LMAN1	8249900	0	20189000	8372700	0	26888000	96505000	147460000	127690000	155540000	144660000	143870000	33044000	137820000	144310000	146090000	167170000	140950000	230880000	129110000	154640000	89092000	162810000	56699000	CM100K CM30K ECM100K ECM30K		20	323.31	317	960760000	1364900	0	9484100	4451100	1759900	15249000	69707000	77328000	85931000	65137000	50822000	64102000	2791600	28520000	46959000	23684000	66391000
P07996	Thrombospondin-1	THBS1	143980000	347420000	648550000	277100000	585510000	864220000	28605000	73385000	113900000	33307000	50177000	67788000	0	0	0	0	510720	2321200	5105900	0	4465600	0	5421700	0	CM100K CM30K ECM100K ECM30K		57	323.31	502	959450000	19639000	116580000	145020000	68656000	184100000	279090000	15643000	31252000	46872000	7484700	17094000	23291000	0	55556	0	134550	318940
P28066	Proteasome subunit alpha type-5	PSMA5	42100000	39159000	59978000	46230000	15635000	40425000	44550000	37286000	34905000	41778000	37635000	34690000	0	114650000	146870000	126860000	150490000	156280000	24344000	11308000	16496000	0	11345000	0	CM100K CM30K ECM100K ECM30K		9	278.17	157	953190000	12251000	13860000	39907000	22583000	2406200	57765000	85008000	66947000	60301000	20615000	35789000	44666000	4249300	63306000	112120000	40250000	118530000
P43307	Translocon-associated protein subunit alpha	SSR1	0	0	0	0	0	9882100	56109000	50841000	53436000	88216000	51301000	54221000	0	23269000	32620000	33765000	44236000	29887000	188880000	83580000	169320000	80953000	112080000	101450000	CM100K CM30K ECM100K ECM30K		5	114.93	116	941650000	0	3622600	6018100	2703000	0	7864200	119820000	79724000	76167000	90653000	52430000	62248000	3887600	3770600	12355000	7429500	19692000
P60866	40S ribosomal protein S20	RPS20	55189000	24559000	29623000	54699000	18982000	43883000	74442000	89273000	89916000	112400000	45782000	96488000	0	0	0	0	0	22398000	40339000	19275000	19193000	28622000	27613000	0	CM30K		5	41.54	105	936020000	32698000	11365000	16009000	50456000	11918000	20014000	136540000	141780000	105270000	147270000	67073000	143410000	2910800	8072200	24624000	2282800	7210100
P13693;Q56UQ5;Q9HAU6	Translationally-controlled tumor protein;TPT1-like protein;Putative translationally-controlled tumor protein-like protein TPT1P8	TPT1;;TPT1P8	22421000	50106000	67741000	22195000	37210000	64301000	56157000	22579000	29025000	31067000	34611000	48776000	0	0	0	0	83693000	0	24565000	0	29822000	0	27889000	0	CM100K CM30K ECM100K ECM30K		7	70.454	76	935940000	2799300	68984000	109340000	25752000	56837000	149370000	217180000	50434000	31615000	25416000	30503000	34699000	970360	1625300	2270300	0	54195000
P02545	Prelamin-A/C	LMNA	16672000	8619000	24535000	21560000	9292300	25780000	80390000	105590000	98214000	144650000	92298000	90418000	0	0	0	0	0	1131700	50433000	0	2480200	0	1306800	0	CM100K CM30K ECM100K ECM30K		39	323.31	442	931820000	5530600	7782900	16314000	19656000	10323000	28003000	174630000	131970000	168060000	140820000	95853000	117960000	0	109560	0	0	0
P61254	60S ribosomal protein L26	RPL26	17436000	0	30731000	10315000	0	26760000	44537000	37005000	74497000	81853000	45879000	57483000	0	15944000	19723000	38497000	0	30039000	0	0	0	0	0	0	CM30K		6	28.939	76	925840000	2748500	5344000	26964000	15942000	6200500	39716000	107260000	100760000	100070000	165770000	99686000	176750000	1849700	5296300	11555000	6969700	9750000
P52907	F-actin-capping protein subunit alpha-1	CAPZA1	32765000	42229000	46377000	59249000	35868000	55926000	74150000	80922000	79076000	87841000	81298000	95918000	48374000	47166000	25142000	34348000	35974000	32174000	68238000	59807000	62540000	41499000	60346000	52449000	CM30K		12	323.31	307	913700000	7517100	25975000	25495000	30295000	27700000	40805000	143430000	78456000	95589000	63818000	56976000	87973000	6949800	14908000	12824000	5717600	14247000
P13473	Lysosome-associated membrane glycoprotein 2	LAMP2	40146000	33647000	41820000	36851000	35434000	37979000	68661000	79648000	62397000	56960000	85025000	60881000	0	139850000	99165000	132390000	149300000	101880000	268620000	261030000	193900000	0	205690000	0	CM100K CM30K ECM100K ECM30K		7	85.857	215	911790000	9073400	14107000	18215000	15368000	15371000	26384000	99629000	64809000	52980000	36385000	58277000	36127000	1513300	27046000	33563000	15760000	56310000
P10620	Microsomal glutathione S-transferase 1	MGST1	0	0	14817000	0	0	0	41360000	61298000	65689000	83001000	76998000	82264000	0	0	0	0	0	0	66764000	0	54548000	0	44530000	0	CM100K CM30K ECM100K ECM30K		3	95.987	45	910700000	2315000	7626900	8944000	0	10365000	16870000	209710000	99243000	134690000	121590000	94142000	98585000	0	0	0	0	3540600
P06756	Integrin alpha-V	ITGAV	38082000	31944000	41457000	42760000	41380000	52280000	59014000	42989000	46238000	37103000	46109000	43269000	40675000	97828000	95860000	54902000	106210000	80873000	158850000	189730000	201880000	137840000	223550000	211250000	CM100K CM30K ECM100K ECM30K		47	323.31	1168	909250000	6536300	14929000	26271000	18703000	18164000	39195000	96835000	41841000	41011000	29150000	30230000	34673000	3909900	18073000	19241000	5503300	32472000
O14818;Q8TAA3	Proteasome subunit alpha type-7;Proteasome subunit alpha-type 8	PSMA7;PSMA8	53354000	45172000	48042000	47397000	32543000	48910000	37240000	36506000	41851000	32701000	38050000	42275000	72482000	152470000	148650000	85212000	164640000	137100000	23727000	0	14798000	11600000	16289000	27742000	CM100K CM30K ECM100K ECM30K		14	323.31	228	906300000	18500000	31702000	33104000	28085000	23717000	57220000	81487000	53064000	54796000	39332000	24147000	46000000	11317000	64830000	87228000	20693000	118310000
O43175	D-3-phosphoglycerate dehydrogenase	PHGDH	22613000	27955000	48181000	50792000	28827000	38959000	94582000	87056000	81246000	101050000	78848000	85689000	4005200	10022000	8309000	8355600	12483000	8212500	35645000	29737000	30510000	15458000	26351000	16039000	CM100K CM30K ECM100K ECM30K		21	323.31	391	905790000	8409500	35591000	39957000	32079000	36220000	46879000	175870000	94486000	99410000	88983000	54387000	89858000	664070	2813700	3933600	1886500	8164800
Q15365	Poly(rC)-binding protein 1	PCBP1	21818000	21802000	34692000	28288000	23978000	33744000	81923000	81125000	80928000	82631000	72270000	95016000	0	6544900	3089000	0	0	0	16011000	15096000	19143000	0	16330000	0	CM30K		12	254.39	180	903550000	8855300	25634000	32296000	20823000	30599000	50197000	192480000	120130000	123480000	82525000	70670000	104760000	0	1934500	2490500	1149700	0
P15121;C9JRZ8	Aldo-keto reductase family 1 member B1;Aldo-keto reductase family 1 member B15	AKR1B1;AKR1B15	45124000	102270000	137800000	56764000	99473000	140800000	137980000	70961000	102890000	111990000	76479000	89644000	0	0	0	0	0	0	95363000	81896000	63153000	0	74082000	29085000	CM100K CM30K ECM100K ECM30K		19	323.31	210	902720000	6858600	59256000	79603000	23195000	62799000	105150000	129150000	55496000	77685000	42481000	47113000	29144000	1319000	2172300	3448500	899190	5242900
P50991	T-complex protein 1 subunit delta	CCT4	53537000	39290000	57669000	53229000	41540000	51763000	93945000	69797000	80573000	104300000	61340000	86339000	13095000	23241000	27691000	24099000	23856000	33809000	33587000	15008000	26310000	0	16959000	0	CM30K	Yes	30	323.31	420	894950000	17598000	30609000	35958000	33886000	31457000	59085000	176480000	83887000	102260000	91683000	57461000	80502000	1984100	6870500	10467000	4199300	11226000
P02792	Ferritin light chain	FTL	86252000	19622000	27776000	149110000	17624000	19140000	0	44374000	7110600	0	39134000	7366100	0	614390000	270920000	152890000	269610000	232140000	0	0	0	0	0	0	CM100K CM30K ECM100K ECM30K		7	88.122	86	887150000	25154000	24019000	16641000	78299000	18470000	16948000	8105100	13171000	10133000	3885900	8371800	2431600	0	203890000	141510000	38916000	171230000
P49207	60S ribosomal protein L34	RPL34	35633000	28207000	14780000	17628000	26523000	25662000	41653000	35948000	43063000	51564000	45743000	45033000	0	0	0	0	0	0	12232000	0	0	0	0	0	CM100K CM30K ECM100K ECM30K		7	22.594	54	885990000	4392500	21899000	30561000	9902700	25621000	63871000	193720000	75598000	86235000	101460000	71626000	109580000	13087000	0	13164000	11307000	28620000
Q96IX5	ATP synthase membrane subunit K, mitochondrial	ATP5MK	0	0	0	0	0	0	17933000	27272000	28670000	31972000	27583000	28301000	0	0	0	0	0	0	36500000	0	28156000	0	29432000	0	CM30K		2	102.07	40	884270000	0	0	7088600	0	0	13616000	127870000	100200000	125420000	99429000	76263000	99133000	0	5289400	3643400	0	7297100
Q969X5	Endoplasmic reticulum-Golgi intermediate compartment protein 1	ERGIC1	0	7079800	13021000	0	2101100	15174000	46122000	49108000	58671000	51965000	63254000	64901000	0	70164000	54916000	99363000	82553000	50539000	114070000	118700000	141480000	0	133170000	0	CM30K		13	323.31	257	854830000	0	4455500	5749800	448190	1014800	14673000	88709000	39758000	71236000	38279000	55878000	65377000	442930	18628000	28962000	11127000	44933000
P30050	60S ribosomal protein L12	RPL12	34415000	19474000	24681000	55646000	20457000	33733000	48305000	57781000	37983000	85175000	48818000	53206000	24441000	27625000	40526000	64892000	24867000	32070000	30707000	0	11376000	0	7547800	0	CM100K CM30K ECM100K ECM30K		8	323.31	143	852850000	15137000	12040000	32637000	59732000	11849000	57123000	157390000	100710000	67582000	102390000	50096000	53276000	8336600	6884400	36010000	25520000	12229000
P63241;Q6IS14;Q9GZV4	Eukaryotic translation initiation factor 5A-1;Eukaryotic translation initiation factor 5A-1-like;Eukaryotic translation initiation factor 5A-2	EIF5A;EIF5AL1;EIF5A2	11462000	18989000	29660000	17361000	16603000	30091000	95032000	86158000	100750000	114700000	71880000	101330000	18103000	23504000	22912000	24383000	16772000	19589000	70545000	27047000	48370000	29982000	33588000	30053000	CM30K		9	231.52	224	852010000	5850600	21248000	22733000	21928000	8812300	41403000	164540000	128630000	121540000	97250000	54669000	86288000	4081100	3669100	5923600	3623500	15313000
P22626	Heterogeneous nuclear ribonucleoproteins A2/B1	HNRNPA2B1	17116000	18201000	30921000	22945000	18026000	28666000	77243000	104460000	116050000	138290000	91123000	106210000	0	3963500	7638600	15354000	8216600	7019900	48481000	20440000	16751000	0	13599000	0	CM100K CM30K ECM100K ECM30K		17	304.76	281	851440000	4724600	11676000	25450000	15675000	12400000	21676000	148340000	112540000	141370000	135660000	74477000	108290000	808410	880350	2740300	2492000	3299600
P84098	60S ribosomal protein L19	RPL19	13378000	17621000	28745000	28418000	24244000	35783000	60552000	55342000	44938000	65949000	49641000	39369000	0	0	0	0	0	0	16030000	0	0	0	0	0	CM30K		8	38.616	78	850270000	7897000	10403000	39049000	39577000	37143000	55352000	197700000	130340000	113370000	70721000	64553000	27207000	4852900	0	5093700	6697300	3274800
P11166	Solute carrier family 2, facilitated glucose transporter member 1	SLC2A1	30662000	37209000	56357000	74493000	43618000	50254000	67794000	39862000	48770000	53813000	24213000	36115000	0	89311000	74410000	68349000	74269000	58470000	101080000	103550000	70176000	0	92217000	0	CM100K CM30K ECM100K ECM30K		9	158.5	158	849470000	14131000	32996000	37082000	42143000	39079000	22748000	157400000	23406000	46343000	46673000	23683000	36698000	3416200	24677000	33976000	13902000	36692000
P26447	Protein S100-A4	S100A4	10449000	0	17609000	6618100	14379000	26304000	75226000	55083000	75254000	57341000	42387000	54351000	0	0	0	0	0	0	10802000	0	14213000	13110000	22365000	12797000	CM100K CM30K ECM100K ECM30K		4	25.817	77	844240000	3199900	11118000	18816000	3535200	13047000	29392000	199200000	120340000	130850000	78906000	88090000	78113000	5323900	1807400	0	2569500	4709100
P24844	Myosin regulatory light polypeptide 9	MYL9	0	0	23897000	17037000	0	14490000	60297000	66610000	56742000	43713000	57148000	76145000	0	186330000	170670000	134840000	206380000	212760000	52334000	29740000	37248000	0	28533000	0	CM100K CM30K ECM100K ECM30K		10	184.6	139	844140000	0	4489700	5326500	1645500	4324100	13932000	83680000	40374000	46170000	68972000	41954000	54948000	36870000	36945000	63887000	30274000	99828000
P78371	T-complex protein 1 subunit beta	CCT2	61430000	76047000	76144000	91558000	54435000	85697000	95920000	106800000	90652000	97716000	96685000	96751000	0	10685000	12055000	2599600	18375000	20707000	27311000	14277000	22662000	7714000	22000000	4083600	CM30K	Yes	34	323.31	561	843690000	18009000	31306000	32947000	36197000	33706000	53527000	152700000	103030000	97286000	77904000	83941000	78037000	409810	1810000	1078200	742990	2539300
P55072	Transitional endoplasmic reticulum ATPase	VCP	86180000	62860000	116520000	76664000	96563000	158930000	72598000	70802000	66143000	60065000	72077000	58253000	0	5618500	3298600	5103600	3591700	2402800	23304000	21305000	22190000	4347500	17674000	7057200	CM30K	Yes	51	323.31	907	840960000	21928000	39854000	68954000	49291000	56359000	133760000	115780000	81743000	73956000	43147000	68089000	53023000	536320	839780	805060	1060100	919650
P20618	Proteasome subunit beta type-1	PSMB1	54108000	64151000	58742000	40252000	49996000	64641000	46507000	29805000	33967000	35172000	42006000	42667000	0	194540000	182930000	63182000	261330000	207130000	17536000	5037200	6247400	0	18434000	0	CM100K CM30K ECM100K ECM30K		12	323.31	237	836610000	16808000	34145000	42461000	24387000	26534000	36040000	57635000	26243000	17594000	26776000	38263000	21955000	2440800	65028000	86496000	18985000	152970000
P48307	Tissue factor pathway inhibitor 2	TFPI2	28495000	20131000	23698000	27870000	23258000	34948000	21389000	31664000	38186000	31265000	41613000	48064000	0	37495000	36169000	35346000	47186000	33791000	21622000	14249000	15953000	0	16392000	0	CM100K CM30K ECM100K ECM30K		10	137.39	140	836490000	11923000	32898000	38371000	36945000	30141000	86883000	85544000	56793000	107910000	55712000	59652000	81133000	3055900	13854000	22375000	9542600	37226000
P46778	60S ribosomal protein L21	RPL21	33450000	17174000	34374000	38885000	20750000	28747000	74147000	62406000	69682000	71105000	61102000	75710000	0	23923000	25213000	25978000	14818000	0	16839000	0	9202000	0	0	0	CM100K CM30K ECM100K ECM30K		5	71.67	95	833150000	10436000	9729300	23186000	31515000	23915000	37512000	197990000	99454000	117540000	97014000	68077000	91516000	0	4843600	6789900	3826500	4373700
Q8NBS9	Thioredoxin domain-containing protein 5	TXNDC5	2126000	11224000	29044000	14847000	10736000	30255000	70179000	89446000	115640000	95382000	93524000	88782000	0	18268000	0	9078500	18640000	11688000	101700000	50750000	58384000	27325000	75749000	23384000	CM30K		19	323.31	325	832440000	695500	9131700	22101000	4605200	8975100	26597000	130420000	91426000	126830000	74011000	69498000	74898000	0	4576600	2472200	1939600	11226000
P20742	Pregnancy zone protein	PZP	1153400000	0	0	1087100000	0	0	0	0	0	0	0	0	0	0	0	0	0	0	0	0	0	0	0	0	CM100K CM30K ECM100K ECM30K		11	22.478	39	831410000	22333000	243050000	123210000	106090000	204620000	127050000	0	0	0	0	0	0	0	217630	0	0	4833900
Q13162	Peroxiredoxin-4	PRDX4	0	8321700	19185000	15598000	2223900	24321000	70677000	96589000	88538000	96796000	87966000	82119000	0	0	5169500	2910100	14202000	10515000	73735000	44112000	69285000	32388000	72745000	26129000	CM30K		16	312.45	250	826960000	1144100	9659700	15957000	8717800	4117200	25412000	110760000	115490000	98953000	74474000	76538000	90807000	0	1191500	1320200	1508600	7758500
P40926	Malate dehydrogenase, mitochondrial	MDH2	24397000	20442000	33964000	46340000	18245000	38838000	117330000	81549000	76945000	105610000	71316000	77765000	0	0	0	0	0	0	59530000	43843000	54544000	29905000	61304000	43656000	CM100K CM30K ECM100K ECM30K		21	297.3	282	823850000	3303200	12680000	20203000	14252000	10743000	37362000	192700000	77012000	91639000	113340000	54003000	74152000	0	336190	0	0	182120
P06753	Tropomyosin alpha-3 chain	TPM3	45435000	17775000	26714000	0	22758000	27509000	99428000	143290000	130230000	161630000	167820000	130720000	0	17979000	13690000	26378000	24707000	23627000	86266000	105170000	65539000	0	63448000	0	CM100K CM30K ECM100K ECM30K		15	49.009	96	822050000	8649700	8109300	9004300	3357800	10202000	17207000	177450000	71635000	145620000	109490000	60326000	57666000	0	2973400	3891700	2917300	7825800
O15145	Actin-related protein 2/3 complex subunit 3	ARPC3	29388000	34911000	44500000	28215000	32811000	49683000	75755000	83427000	48000000	53341000	78707000	71584000	23624000	42120000	35341000	28246000	42523000	36261000	27759000	23916000	23176000	0	24537000	0	CM100K CM30K ECM100K ECM30K		7	73.466	159	820820000	8690800	35245000	33346000	10521000	36143000	55205000	157940000	83149000	29005000	43324000	60168000	75441000	1529400	14227000	26585000	5766100	54661000
P62899	60S ribosomal protein L31	RPL31	0	0	26994000	36061000	0	23802000	0	92311000	91471000	84014000	85373000	88732000	0	0	0	0	0	0	41098000	0	0	0	0	0	CM30K		6	9.4987	36	819580000	5694800	0	18975000	26771000	0	12108000	47693000	108260000	235220000	149350000	80252000	92077000	0	0	6874500	3309800	10709000
P47756	F-actin-capping protein subunit beta	CAPZB	28039000	29475000	55351000	21080000	31507000	48950000	79601000	63997000	67045000	58318000	73307000	71013000	35183000	9139000	11690000	18226000	10206000	10663000	36616000	24192000	29811000	23268000	21071000	21341000	CM100K CM30K ECM100K ECM30K		14	323.31	336	803170000	11418000	26312000	41365000	11460000	25133000	56458000	133900000	90987000	93278000	51750000	67834000	91037000	2064700	4255900	5063200	2569800	5519800
P25786	Proteasome subunit alpha type-1	PSMA1	53729000	80949000	81501000	55098000	83362000	91540000	65931000	35103000	47569000	42179000	46640000	51466000	102780000	238390000	295790000	177420000	388640000	344540000	44542000	32722000	32330000	0	45068000	6462900	CM100K CM30K ECM100K ECM30K		18	323.31	300	802990000	11580000	29465000	34018000	12913000	23430000	56899000	71356000	27375000	31945000	29779000	27348000	36415000	5609300	50204000	84909000	23671000	119900000
Q8TF66	Leucine-rich repeat-containing protein 15	LRRC15	84641000	24705000	38131000	58409000	33674000	42698000	35286000	29738000	23648000	22184000	31915000	18973000	0	83392000	60351000	80219000	60575000	51802000	100700000	146350000	99536000	3667100	119060000	0	CM30K		19	323.31	327	798450000	26104000	18967000	36593000	57123000	28882000	66634000	55547000	33094000	40915000	17645000	26140000	23440000	0	18899000	17258000	11147000	28987000
O75396	Vesicle-trafficking protein SEC22b	SEC22B	2888000	7192500	20471000	10557000	5018800	22082000	75197000	92721000	62793000	100130000	93312000	75225000	0	0	0	0	0	0	16619000	2419200	15675000	0	6269800	0	CM100K CM30K ECM100K ECM30K		12	323.31	174	795970000	865190	4321900	15296000	6173900	3298100	20848000	149540000	142410000	90396000	123830000	96408000	96033000	0	875450	0	964970	2291300
P63167;Q96FJ2	Dynein light chain 1, cytoplasmic;Dynein light chain 2, cytoplasmic	DYNLL1;DYNLL2	17951000	33505000	51908000	29218000	31435000	44775000	47396000	33815000	59655000	51584000	31315000	56462000	0	8302300	0	0	0	14315000	16004000	0	17007000	0	8579200	0	CM30K		3	144.61	71	790360000	7450200	38428000	56320000	37127000	41267000	58391000	81105000	88565000	110230000	69082000	55624000	81318000	0	4048000	6630400	4221500	6516200
P60468	Protein transport protein Sec61 subunit beta	SEC61B	0	0	0	0	0	0	64196000	33860000	69897000	87626000	73168000	50092000	0	0	0	0	0	0	32546000	86684000	43715000	0	121650000	0	CM30K		4	23.904	52	784090000	438310	0	3151500	2069600	3214600	5905700	127460000	66942000	90527000	78039000	67411000	87840000	0	3320400	6672600	0	8924700
P46779	60S ribosomal protein L28	RPL28	18092000	18793000	28215000	37126000	0	39101000	51558000	47002000	60807000	57169000	45924000	43948000	0	13411000	19739000	36484000	0	12968000	20136000	0	0	0	0	0	CM100K CM30K ECM100K ECM30K		7	16.216	82	783470000	6856500	18424000	30943000	36065000	12663000	56553000	164910000	78066000	125870000	79935000	41669000	67211000	1912200	6602900	11773000	11457000	4360700
Q9NQC3	Reticulon-4	RTN4	76764000	117920000	161810000	98149000	119090000	161620000	180870000	229980000	259300000	192030000	168880000	229260000	75383000	87921000	137680000	140690000	118070000	128230000	73599000	61329000	94118000	17499000	61215000	63249000	CM30K		13	261.48	435	779630000	9461000	30247000	32238000	23129000	33070000	49189000	116440000	65645000	96069000	52726000	44944000	73774000	2625800	8420500	17734000	9587700	24985000
Q00325	Phosphate carrier protein, mitochondrial	SLC25A3	0	13841000	54879000	15439000	0	47863000	201500000	159830000	174460000	272810000	160920000	155190000	0	0	0	0	0	0	162930000	128430000	166460000	0	212450000	0	CM30K		13	227.83	146	778960000	488130	4091800	14832000	3832800	0	17002000	133590000	73793000	71267000	80024000	52518000	53671000	640390	2171800	1526500	1130500	6822400
Q9H299	SH3 domain-binding glutamic acid-rich-like protein 3	SH3BGRL3	0	0	13489000	0	0	12498000	15538000	31568000	36027000	17657000	22954000	26655000	0	28811000	26836000	0	30025000	0	74933000	77327000	59391000	0	78217000	0	CM30K		7	323.31	59	765010000	9129200	3279800	20804000	0	0	34715000	67399000	9786200	49348000	27845000	32790000	30914000	11012000	11637000	27598000	2032200	44930000
P43490	Nicotinamide phosphoribosyltransferase	NAMPT	17843000	22928000	37562000	27318000	27247000	40797000	80343000	57728000	63203000	69305000	54771000	55422000	20827000	26745000	17413000	22199000	22229000	18263000	50033000	33781000	56081000	30426000	40005000	35224000	CM100K CM30K ECM100K ECM30K		28	323.31	455	759230000	4651500	14860000	26752000	15869000	20228000	33982000	154260000	84461000	79665000	58294000	54799000	46342000	1720500	8282100	7691100	4523200	13773000
P61160	Actin-related protein 2	ACTR2	12379000	26252000	29064000	6000100	28320000	30415000	54866000	47967000	62340000	68087000	53849000	56799000	0	21411000	18745000	9335200	10850000	12458000	21535000	9521500	17208000	0	15541000	0	CM30K		15	323.31	222	753490000	5657900	20359000	36042000	2313500	23312000	35507000	142900000	82561000	125570000	89836000	69786000	52750000	0	6806400	11820000	3747900	8906600
Q9NR31	GTP-binding protein SAR1a	SAR1A	10635000	13854000	28658000	20054000	15193000	23178000	87711000	78802000	56215000	74988000	102350000	66493000	9193000	0	0	0	0	0	13817000	9823700	15098000	27912000	5410900	21036000	CM30K		12	106.18	115	753180000	3697900	18309000	26907000	12810000	23403000	31203000	174050000	89578000	86704000	95878000	74287000	63865000	1467100	470680	0	683710	1119400
P46940	Ras GTPase-activating-like protein IQGAP1	IQGAP1	25301000	29425000	48542000	27268000	38788000	58640000	105890000	99115000	93200000	100640000	106070000	92229000	10396000	19177000	8172200	21362000	16399000	10238000	78832000	65548000	82487000	36782000	69764000	67170000	CM100K CM30K ECM100K ECM30K	Yes	91	323.31	1283	750780000	4033600	11878000	26366000	9932600	17486000	39429000	150720000	77181000	77943000	67975000	61644000	61623000	1087700	3307500	2389700	2977000	6406400
Q9P2X0	Dolichol-phosphate mannosyltransferase subunit 3	DPM3	0	0	0	6504600	0	0	21549000	20153000	0	25247000	21569000	19158000	0	0	0	0	0	0	43907000	41848000	37929000	0	43449000	0	CM30K		2	47.323	27	745010000	0	0	6374200	7978800	0	0	89320000	40812000	34896000	50913000	33324000	36423000	0	12326000	15225000	19443000	33418000
P61158;Q9P1U1;Q9C0K3	Actin-related protein 3;Actin-related protein 3B;Actin-related protein 3C	ACTR3;ACTR3B;ACTR3C	18792000	26911000	36514000	24056000	25247000	38366000	60623000	57828000	66660000	72086000	67534000	78441000	0	14166000	22787000	18486000	26056000	29843000	51755000	19794000	22101000	3782600	21724000	3901400	CM30K		22	323.31	391	737370000	7634000	19858000	36253000	9081600	18471000	46050000	157850000	58641000	94795000	78090000	57353000	80808000	1437000	1896700	7491300	3131900	10823000
P61978	Heterogeneous nuclear ribonucleoprotein K	HNRNPK	16600000	8705800	19814000	25583000	8360100	18419000	75268000	113630000	75366000	110270000	80027000	85025000	0	5608500	5874000	12367000	6295800	4469400	20957000	6415900	8529800	0	8269500	0	CM30K		19	323.31	321	732160000	4359800	8472800	14300000	17931000	8413400	24717000	140730000	143360000	102820000	96257000	56825000	75472000	1595600	2446200	3282100	3361200	3558100
Q01518	Adenylyl cyclase-associated protein 1	CAP1	44167000	46803000	58303000	49600000	38647000	73912000	115780000	77916000	83269000	86238000	96672000	97580000	7965700	10746000	0	8703400	7505300	0	58532000	43815000	50055000	70706000	51535000	85414000	CM30K	Yes	23	315.24	505	731290000	9381900	32401000	29868000	13705000	24968000	64289000	177900000	58149000	62078000	44952000	45574000	69495000	1074400	2284800	575920	796780	2137500
P39019	40S ribosomal protein S19	RPS19	41025000	0	20321000	37229000	13591000	33270000	48762000	34939000	46248000	52645000	40863000	36433000	0	0	0	0	0	0	24415000	9824400	0	0	0	0	CM100K CM30K ECM100K ECM30K		9	73.637	86	731200000	20465000	8464500	29609000	39258000	12095000	65781000	174610000	77826000	77603000	82202000	48823000	75317000	0	0	0	0	0
P49721	Proteasome subunit beta type-2	PSMB2	18523000	26535000	37905000	41590000	26802000	27134000	29409000	27018000	16528000	14007000	31446000	19500000	0	211460000	149310000	158820000	168620000	130960000	14303000	8692700	0	0	11467000	0	CM100K CM30K ECM100K ECM30K		10	165.33	143	727820000	22102000	23120000	29336000	32054000	4649000	34881000	47645000	21217000	11584000	21571000	24716000	11454000	2925900	82386000	113190000	30812000	113710000
P25788	Proteasome subunit alpha type-3	PSMA3	22033000	38618000	32394000	21956000	36228000	42416000	35016000	25492000	32226000	29918000	30441000	33462000	31047000	115240000	143140000	81346000	186070000	86814000	8855200	12404000	15423000	0	12964000	0	CM100K CM30K ECM100K ECM30K		10	180.99	166	726830000	10065000	36282000	39377000	16500000	27746000	29268000	90874000	41860000	44940000	36552000	37566000	45986000	5393900	49502000	55214000	23644000	74148000
P32119	Peroxiredoxin-2	PRDX2	50148000	26808000	39123000	35949000	29223000	44623000	74160000	64987000	87686000	68520000	58582000	71240000	0	27412000	0	0	20494000	25273000	73252000	78648000	60442000	0	57296000	0	CM100K CM30K ECM100K ECM30K	Yes	14	161.64	154	725760000	15941000	28720000	27324000	33622000	12180000	41042000	94898000	84152000	101500000	60801000	26390000	54314000	790630	5682000	3627900	3143600	8833900
Q969G5	Caveolae-associated protein 3	CAVIN3	0	0	10357000	4630100	0	13494000	31395000	34592000	36748000	37321000	33314000	29524000	22937000	54771000	73712000	73381000	80063000	54014000	32935000	44039000	42235000	36571000	35400000	31602000	CM30K		11	296.15	164	717750000	0	0	10240000	1905300	1608900	18050000	102840000	85210000	50583000	59495000	57538000	45340000	3428200	14892000	42986000	14236000	47282000
P48509	CD151 antigen	CD151	81813000	68070000	61081000	82768000	73941000	80672000	36289000	22034000	34838000	23010000	33286000	31518000	0	54941000	70705000	28180000	61425000	39690000	52606000	64103000	83027000	0	84351000	0	CM100K CM30K ECM100K ECM30K		6	42.235	98	708330000	17234000	16721000	47935000	33187000	20014000	39958000	66359000	29514000	21858000	15754000	32572000	36165000	2384500	18590000	40912000	2483700	44202000
P80723	Brain acid soluble protein 1	BASP1	18211000	12999000	12071000	16090000	14752000	21298000	21033000	18077000	24452000	14138000	21837000	19733000	24589000	17912000	16887000	21602000	19772000	16331000	22557000	23461000	44163000	40248000	45134000	47467000	CM30K		13	188.36	345	707010000	10504000	12087000	16513000	19492000	17138000	42878000	84038000	47355000	66892000	25554000	38870000	42289000	8201800	10162000	14125000	7088300	20418000
Q9NZN4	EH domain-containing protein 2	EHD2	39034000	43900000	56336000	43777000	36308000	56244000	64186000	61221000	65245000	57110000	67870000	71634000	0	76973000	81797000	72547000	78423000	66121000	124080000	115070000	121130000	14283000	93751000	25959000	CM30K		31	323.31	562	705690000	14842000	9249000	27197000	23863000	9945700	21090000	84095000	67094000	61483000	42591000	56256000	47289000	259660	15043000	20125000	12588000	24159000
P48643	T-complex protein 1 subunit epsilon	CCT5	47492000	28222000	48725000	42741000	27856000	44801000	88559000	64682000	80788000	75981000	74448000	76282000	0	5933100	7367000	8865500	6526400	5377700	17589000	6174600	11093000	1579800	8140600	0	CM100K CM30K ECM100K ECM30K		34	323.31	492	704550000	15215000	22408000	34817000	31696000	17713000	49046000	153770000	69127000	81114000	60781000	62506000	72717000	400320	2247100	3096000	1743200	3603200
P19367;Q2TB90	Hexokinase-1;Hexokinase HKDC1	HK1;HKDC1	0	3585200	15211000	1715200	1730900	14440000	53083000	79590000	86231000	83243000	65528000	84865000	0	3080500	922690	1620600	2739800	0	74204000	57797000	56951000	0	37922000	2089100	CM100K CM30K ECM100K ECM30K		43	323.31	497	693180000	0	3465600	12332000	1749200	2507100	18788000	101830000	99058000	113120000	87133000	63222000	84749000	0	1025200	293610	482230	1138500
P62308;A8MWD9	Small nuclear ribonucleoprotein G;Putative small nuclear ribonucleoprotein G-like protein 15	SNRPG;SNRPGP15	0	0	10366000	0	0	0	16862000	27041000	24687000	29373000	24394000	28269000	0	0	0	0	0	0	9220400	0	0	0	0	0	CM30K		2	22.431	25	692830000	0	0	38159000	30791000	0	69187000	110530000	71483000	82155000	67641000	49031000	85699000	0	0	15271000	7869200	24172000
Q12907	Vesicular integral-membrane protein VIP36	LMAN2	0	2808600	3390500	0	0	5739800	30682000	25362000	30504000	51695000	30875000	25849000	0	92780000	70286000	82659000	83512000	70899000	118030000	59929000	61168000	0	72411000	0	CM30K		16	323.31	236	689940000	340170	1743700	1422900	949160	0	5627400	95037000	49453000	66288000	66049000	34421000	38630000	1068500	30205000	36650000	12484000	30646000
P07602	Prosaposin	PSAP	0	4976500	26692000	9012700	3385500	25665000	119060000	154380000	140570000	190430000	181580000	151880000	0	8792200	4747500	0	7663700	4131300	81597000	10373000	18471000	50348000	21227000	34840000	CM100K CM30K ECM100K ECM30K		20	44.037	221	684260000	475730	3925200	14297000	5485000	2400400	16239000	115960000	88226000	111410000	100740000	91292000	87261000	462310	1161100	725920	0	1517100
Q16555	Dihydropyrimidinase-related protein 2	DPYSL2	23386000	51002000	64708000	29040000	45278000	70541000	98292000	116860000	112370000	105620000	126150000	120570000	0	6781200	9049000	2484000	10849000	6329000	36592000	26717000	34573000	0	24001000	0	CM30K		26	323.31	454	681440000	4180200	35919000	30848000	5486100	21800000	53696000	115000000	68620000	95363000	70058000	60297000	75855000	0	1466100	3055200	589470	2566000
O75886	Signal transducing adapter molecule 2	STAM2	0	0	0	0	0	0	124020000	0	141470000	197850000	0	0	0	0	0	0	0	0	0	0	0	0	0	0	CM100K CM30K ECM100K ECM30K		4	20.66	31	680960000	62127000	61653000	56029000	128260000	0	116610000	70884000	28061000	82412000	16656000	19395000	38873000	0	344540	427860	0	1119200
Q06323	Proteasome activator complex subunit 1	PSME1	15904000	7061000	20307000	18042000	10303000	20893000	63752000	27923000	38713000	51329000	41932000	41026000	0	17191000	0	21284000	15496000	15668000	48491000	30429000	47546000	24840000	30735000	12060000	CM30K		16	74.097	212	679400000	5557600	6791100	12851000	13319000	10720000	31350000	162710000	48636000	78576000	61925000	54077000	59029000	590310	6157900	7008000	3741700	8938100
P67812;P0C7V7	Signal peptidase complex catalytic subunit SEC11A;Putative signal peptidase complex catalytic subunit SEC11B	SEC11A;SEC11B	0	0	0	0	0	8887900	20456000	41928000	28517000	32200000	30676000	24332000	0	25532000	33817000	38942000	45510000	30145000	142450000	127620000	108780000	0	108100000	0	CM30K		8	80.747	104	679280000	0	2081900	524500	0	0	6866400	41930000	64950000	49844000	42128000	51972000	23833000	0	8589600	18923000	9960500	26876000
P46783;Q9NQ39	40S ribosomal protein S10;Putative 40S ribosomal protein S10-like	RPS10;RPS10P5	32458000	18426000	25332000	46899000	20678000	27695000	55521000	46540000	42535000	51426000	46274000	39129000	0	0	3892800	0	0	0	25716000	10000000	14486000	0	13018000	0	CM100K CM30K ECM100K ECM30K		9	84.711	189	675410000	16051000	19640000	24055000	34283000	19979000	40124000	161400000	45048000	64033000	65668000	63305000	55984000	1647500	4086400	8949600	4510700	0
P62140	Serine/threonine-protein phosphatase PP1-beta catalytic subunit	PPP1CB	9788700	36032000	39188000	14176000	28714000	43312000	45333000	29247000	42833000	42633000	35631000	40663000	0	0	0	0	3034300	0	19259000	13954000	16835000	0	11042000	0	CM30K		18	323.31	243	672730000	3668200	26550000	45125000	13456000	26445000	67401000	153180000	50791000	84597000	65660000	40203000	69717000	0	0	0	0	970300
P62942;Q5VVH2	Peptidyl-prolyl cis-trans isomerase FKBP1A;Peptidylprolyl isomerase	FKBP1A;FKBP1C	0	0	16695000	0	0	0	24649000	15121000	19026000	27558000	16882000	16086000	0	0	0	0	0	0	28560000	0	21115000	0	0	0	CM30K		5	117.4	45	667940000	9736400	21163000	12559000	24938000	0	6628400	155720000	42345000	68518000	69435000	43720000	48112000	0	0	30823000	8115700	33338000
Q15363	Transmembrane emp24 domain-containing protein 2	TMED2	7029300	0	6058700	4012300	0	11514000	56789000	69627000	53984000	62426000	70631000	49913000	0	0	0	6413000	9359800	0	10210000	17237000	32047000	0	20122000	5183600	CM30K		6	53.067	134	667040000	3987100	404280	3920400	2689300	0	14482000	160840000	130080000	63781000	78871000	85828000	48382000	0	3222200	4657200	1840600	5540800
P03956	Interstitial collagenase	MMP1	32559000	22898000	37211000	25685000	24639000	30393000	33295000	46001000	54933000	54107000	49197000	60493000	0	31495000	38922000	27370000	49139000	34955000	26217000	23948000	36951000	8167600	28855000	9979700	CM100K CM30K ECM100K ECM30K		18	277.08	292	666970000	13466000	20184000	24952000	18543000	19772000	37163000	70121000	66525000	80638000	46515000	47582000	71776000	0	8382500	16586000	5851800	27603000
O15144	Actin-related protein 2/3 complex subunit 2	ARPC2	9877900	21806000	34119000	16015000	19892000	31244000	52501000	51418000	37454000	49645000	42404000	53113000	29054000	47291000	62692000	36827000	77777000	54465000	34472000	26859000	30975000	0	29154000	10971000	CM100K CM30K ECM100K ECM30K		21	230.11	315	665830000	2117600	13286000	27195000	7572300	14996000	46763000	134660000	65883000	49971000	66585000	42853000	59584000	3261400	8063000	24654000	2720000	34780000
P18621	60S ribosomal protein L17	RPL17	13453000	17279000	25583000	22542000	19990000	37135000	49963000	59834000	40485000	65177000	47179000	44671000	54487000	20090000	20639000	12299000	11676000	12668000	8698100	0	11041000	0	0	0	CM100K CM30K ECM100K ECM30K		9	78.171	154	660210000	2674000	5009400	19049000	21123000	26194000	28551000	108920000	155610000	58699000	70641000	65208000	46627000	17173000	4938400	9133200	3095200	3144800
P50395	Rab GDP dissociation inhibitor beta	GDI2	30212000	68496000	90669000	53333000	61097000	85674000	60543000	34408000	38784000	46395000	37518000	35365000	6815400	19240000	12148000	8583300	21045000	11918000	50807000	45297000	49741000	0	47221000	15455000	CM30K	Yes	29	323.31	427	659960000	7199100	45955000	59941000	18028000	47863000	76179000	110030000	39625000	45729000	38962000	22285000	26646000	947080	3528700	4280400	1641700	8013800
Q96AG4	Leucine-rich repeat-containing protein 59	LRRC59	0	2427900	12237000	0	3926400	14934000	67926000	145100000	37630000	101300000	71132000	80544000	0	0	0	4112500	0	0	47812000	15670000	19255000	16499000	18257000	0	CM30K		11	323.31	146	657350000	1103400	2610400	7947800	5099300	2469500	16983000	130170000	171660000	55842000	93171000	62715000	56268000	0	0	0	890270	0
O00469	Procollagen-lysine,2-oxoglutarate 5-dioxygenase 2	PLOD2	7768600	9720500	43184000	19611000	6260900	41313000	106960000	169070000	208910000	163250000	180670000	180530000	5989300	25178000	106300000	35518000	55940000	46405000	229870000	126850000	207330000	48875000	196710000	97995000	#N/A		35	323.31	387	649430000	703680	3031500	11322000	2768700	1607200	18409000	62619000	65874000	81604000	40577000	45586000	51481000	380330	4941400	106660000	1857200	9266900
P18077	60S ribosomal protein L35a	RPL35A	0	0	27416000	28953000	0	0	41820000	28547000	47436000	39526000	34865000	34272000	0	0	45319000	0	0	0	20833000	0	0	0	17558000	0	CM100K CM30K ECM100K ECM30K		7	8.4896	39	648340000	1695100	0	23650000	18288000	0	10873000	166520000	48877000	100850000	65974000	62860000	60232000	19267000	5017600	22034000	8582300	3003400
P25789	Proteasome subunit alpha type-4	PSMA4	42831000	47307000	70226000	59374000	46322000	97785000	52786000	31905000	36911000	53486000	55705000	49746000	0	152680000	124910000	78375000	180090000	173750000	30704000	0	14247000	0	40769000	0	CM100K CM30K ECM100K ECM30K		8	39.7	88	646860000	9787100	38010000	35300000	8048100	5346000	39234000	45641000	9308000	16627000	19964000	16274000	8382500	5352700	49129000	73232000	18446000	121990000
Q99832	T-complex protein 1 subunit eta	CCT7	61629000	24141000	36386000	53278000	24201000	45129000	75726000	74389000	78933000	80571000	72512000	88537000	0	4156500	4611400	5499000	8616500	8651800	20658000	0	3957600	0	5536500	0	CM30K		27	323.31	422	643630000	15683000	19528000	20760000	22213000	14169000	42622000	123190000	76285000	83184000	69733000	59237000	78798000	0	885880	2616700	1137900	4090900
Q15758	Neutral amino acid transporter B(0)	SLC1A5	55132000	23813000	29366000	48260000	25548000	31136000	32844000	22124000	13619000	19884000	23081000	11013000	45099000	165440000	96364000	106410000	128300000	75746000	144770000	150110000	129550000	52222000	153390000	39996000	CM30K		12	305.42	198	642850000	14360000	17502000	8686500	30747000	17679000	21146000	56197000	20391000	18213000	11714000	13437000	6009700	6951300	50518000	38248000	18997000	51583000
Q13418	Integrin-linked protein kinase	ILK	12117000	98299000	117760000	7094100	91135000	95439000	43587000	34957000	32888000	37945000	34236000	45032000	0	1218000	0	1915100	0	0	10695000	4059400	7889600	0	6541200	0	CM30K		22	309.88	299	634110000	4319400	77553000	83631000	4863200	75183000	113300000	71937000	41402000	39877000	41057000	27093000	40623000	0	702020	0	466470	0
P09496	Clathrin light chain A	CLTA	26199000	0	15850000	19079000	0	21488000	34025000	27469000	34229000	23520000	28789000	28944000	0	0	0	0	0	0	17436000	14840000	17721000	0	17373000	0	CM100K CM30K ECM100K ECM30K		7	137.62	77	624700000	17183000	6144600	15694000	25813000	2867500	18796000	138690000	76772000	120800000	66946000	62395000	26705000	4672300	0	0	0	0
P41091;Q2VIR3	Eukaryotic translation initiation factor 2 subunit 3;Eukaryotic translation initiation factor 2 subunit 3B	EIF2S3;EIF2S3B	38582000	21072000	57704000	37764000	19850000	60062000	164100000	133450000	140420000	185960000	127980000	142850000	95985000	126820000	184090000	174270000	144700000	373170000	89717000	38499000	47431000	0	42762000	7811400	CM100K CM30K ECM100K ECM30K		19	303.51	245	620990000	2731500	5202800	6249600	5734900	3784100	14189000	48929000	33550000	34611000	34967000	28319000	36175000	2396400	8980600	20455000	7027400	17441000
P00846	ATP synthase subunit a	MT-ATP6	0	0	0	0	0	0	0	16727000	0	0	16821000	0	0	0	0	0	0	0	0	0	0	0	0	0	CM100K CM30K ECM100K ECM30K		2	4.3756	19	620940000	0	0	9419100	0	0	13818000	114250000	59099000	55691000	72842000	41408000	46760000	0	0	0	0	0
Q16563	Synaptophysin-like protein 1	SYPL1	0	0	48844000	0	0	56680000	86809000	51343000	107780000	54955000	114280000	107210000	0	114530000	64973000	0	0	0	156780000	133370000	124030000	0	133640000	0	CM30K		4	18.408	95	619840000	1810500	0	6955100	4591300	0	9576500	56627000	22727000	31882000	19632000	21027000	30787000	0	31139000	42135000	18267000	53723000
P17066;P48741	Heat shock 70 kDa protein 6;Putative heat shock 70 kDa protein 7	HSPA6;HSPA7	0	0	0	0	0	0	0	0	0	0	0	0	0	0	0	0	0	0	0	0	0	0	0	0	CM100K CM30K ECM100K ECM30K		9	57.745	71	619780000	4496300	26259000	39807000	12595000	26494000	35831000	81419000	35252000	59951000	51622000	26521000	44363000	0	7554300	10168000	6857800	12700000
O00159	Unconventional myosin-Ic	MYO1C	24061000	15957000	59250000	54073000	36148000	67808000	157890000	173720000	133610000	152810000	119830000	134610000	29701000	104590000	98393000	167840000	125270000	86278000	282080000	284990000	265360000	56559000	237500000	87403000	#N/A		55	323.31	585	614730000	2022800	3545400	11444000	6444400	9998300	17410000	67142000	59939000	65239000	33356000	20172000	56985000	1097700	8092800	22327000	11248000	28734000
O75947	ATP synthase subunit d, mitochondrial	ATP5PD	0	1775100	7789300	2486200	0	8237400	27853000	24272000	32467000	31655000	26565000	25250000	0	0	0	0	0	0	90240000	60613000	57376000	77244000	43788000	76607000	CM100K CM30K ECM100K ECM30K		10	105.78	111	613820000	0	2314500	4258200	1989200	0	4343100	76978000	49591000	57186000	39790000	44222000	36928000	362360	1624000	0	1144500	2828700
O43854	EGF-like repeat and discoidin I-like domain-containing protein 3	EDIL3	98720000	67898000	121520000	69402000	71427000	129980000	103410000	63347000	70152000	49014000	62293000	52523000	3606200	14685000	11074000	7253100	17351000	25774000	21767000	21021000	34836000	0	22412000	6152000	CM100K CM30K ECM100K ECM30K		22	323.31	278	611250000	22407000	32502000	51569000	52869000	38839000	92699000	111780000	37551000	46661000	18163000	25388000	28170000	211040	1275100	3365100	676660	8458000
Q5TEC6	Histone HIST2H3PS2	H3-2	33907000	42734000	49808000	0	36777000	43665000	30349000	24177000	0	58663000	18196000	32658000	0	0	0	0	0	0	57589000	0	56989000	0	44889000	0	CM30K		13	14.031	44	610460000	17481000	22930000	21113000	36290000	20232000	26749000	32111000	27181000	28942000	32300000	14406000	20262000	25359000	0	0	0	232180000
Q16851	UTP--glucose-1-phosphate uridylyltransferase	UGP2	17533000	12814000	26295000	21584000	8168300	27860000	38626000	38736000	40901000	39385000	50629000	36211000	116450000	97113000	138340000	63607000	192930000	182780000	22010000	14943000	28717000	27387000	23139000	26942000	CM30K		26	323.31	397	609290000	3729500	4054100	24058000	6892500	1633000	20685000	65215000	39821000	35183000	26872000	27660000	28022000	15517000	23169000	57471000	10972000	86947000
Q96IU4	Protein ABHD14B	ABHD14B	0	0	98282000	0	0	464910000	46136000	0	0	0	0	0	0	0	0	0	0	0	56514000	0	96542000	0	69747000	0	CM30K		4	8.0852	20	601640000	0	1527300	178560000	92468000	2278100	326330000	964590	0	784070	694610	0	425160	0	0	0	0	0
Q96HE7	ERO1-like protein alpha	ERO1A	2608000	8337500	21344000	4645400	5196000	21162000	55532000	79757000	112020000	88165000	84235000	91065000	0	0	0	0	0	6985700	59892000	28411000	35328000	22433000	45723000	36316000	CM30K		24	323.31	280	599920000	382820	5620600	18106000	1608900	2792900	18812000	93800000	76574000	111880000	64709000	54261000	66289000	0	485270	815000	282550	1777500
Q8WUM4	Programmed cell death 6-interacting protein	PDCD6IP	152020000	53987000	60456000	116960000	52844000	58388000	28261000	30795000	32564000	29794000	33171000	34176000	133350000	101960000	110130000	105970000	112670000	97868000	27720000	26060000	33470000	10262000	35299000	25407000	CM30K	Yes	51	323.31	625	599860000	36519000	30598000	37828000	76426000	33481000	48220000	31926000	22200000	24709000	15699000	18020000	21346000	9168300	21522000	37971000	11259000	43284000
P12956	X-ray repair cross-complementing protein 6	XRCC6	25249000	24302000	22558000	19305000	2797900	14369000	49839000	82719000	72782000	72977000	65806000	69227000	489790000	115470000	139740000	225440000	167530000	156490000	34249000	0	1808200	7198300	4177300	3460200	CM100K CM30K ECM100K ECM30K		38	323.31	505	599480000	4199000	43287000	10156000	8064100	1485100	6278700	65084000	74857000	57667000	41938000	32950000	44588000	47460000	15743000	26345000	32612000	36987000
P15153	Ras-related C3 botulinum toxin substrate 2	RAC2	0	0	27766000	18810000	0	43302000	48726000	37529000	56382000	57958000	27033000	44383000	0	0	0	0	0	0	0	0	32850000	0	26519000	0	CM100K CM30K ECM100K ECM30K		8	48.69	68	598450000	1118300	26901000	36710000	9419300	30838000	66566000	119580000	27080000	78843000	60796000	18095000	31619000	1734100	2728700	4691900	1442900	5399000
Q9Y3B3	Transmembrane emp24 domain-containing protein 7	TMED7	0	17782000	25958000	0	0	30751000	61333000	82188000	78308000	116100000	60135000	74497000	39642000	159250000	143390000	139580000	181430000	139770000	158160000	204180000	146020000	0	171700000	41523000	CM30K		8	155.71	138	592520000	0	7106500	4704700	0	1872800	6004200	47618000	37327000	33115000	36604000	19962000	22616000	1114100	33088000	42895000	28380000	58076000
Q969Q0	60S ribosomal protein L36a-like	RPL36AL	0	0	0	0	0	0	35830000	0	31277000	37691000	18649000	25662000	0	0	0	0	0	0	3578700	0	0	0	0	0	CM30K		4	9.5267	17	590140000	0	0	17259000	0	0	26542000	200090000	30237000	108370000	90863000	44587000	70041000	0	0	0	0	0
P61619	Protein transport protein Sec61 subunit alpha isoform 1	SEC61A1	0	0	7584100	0	0	8479700	45131000	40874000	40854000	63682000	59729000	65649000	0	8380700	14579000	10770000	25221000	13167000	181990000	160800000	179690000	0	148430000	27339000	CM30K		14	105.94	194	590120000	0	956310	3526400	850230	0	3500200	61182000	39431000	31574000	61952000	20037000	30674000	0	3301300	6982400	2414700	14050000
O75964	ATP synthase subunit g, mitochondrial	ATP5MG	0	0	6029200	0	0	6429500	0	18933000	22718000	47230000	22961000	23154000	0	0	0	17617000	0	0	55511000	67863000	78562000	80568000	68064000	44247000	CM100K CM30K ECM100K ECM30K		7	26.352	72	588640000	0	0	5705800	0	0	8665700	22758000	33555000	23231000	64525000	19692000	24163000	0	3662800	0	3851200	7385500
Q14974	Importin subunit beta-1	KPNB1	22478000	25118000	34887000	24136000	26080000	44153000	83232000	100650000	67381000	69888000	111350000	70233000	0	2753600	3173300	6503600	3121200	2038900	19271000	18247000	22469000	0	17214000	6313900	CM30K	Yes	30	323.31	585	584960000	4914400	9635100	20612000	15956000	9939800	29974000	120320000	106390000	64867000	44161000	85831000	42894000	97680	681980	706640	1151300	1178700
Q9NVJ2	ADP-ribosylation factor-like protein 8B	ARL8B	10175000	0	13693000	17470000	9477900	13962000	47771000	47013000	37411000	55466000	38502000	35558000	27160000	17491000	0	14240000	10771000	11559000	32991000	17412000	25840000	17797000	17433000	30298000	CM30K		12	137.13	139	584960000	4734100	5216800	12001000	18090000	3645000	24354000	95293000	69452000	60065000	88869000	49248000	48800000	4215300	7671100	1187200	4467500	7215800
P61026	Ras-related protein Rab-10	RAB10	20160000	28547000	35856000	40646000	35322000	50756000	55495000	50644000	45586000	44114000	39731000	43303000	0	27026000	24438000	0	32108000	23965000	105110000	92798000	59653000	0	66975000	0	CM30K	Yes	9	206.32	124	584340000	5072700	21311000	22102000	25113000	27265000	21657000	98029000	64618000	46285000	30314000	39043000	27521000	1152300	6212700	7936300	2277100	12425000
Q9H4M9	EH domain-containing protein 1	EHD1	34460000	53199000	81659000	46365000	47920000	60477000	50367000	51073000	40254000	48434000	51963000	48559000	12254000	13884000	11707000	15141000	13067000	12504000	26097000	11656000	31463000	7093800	24012000	13160000	CM30K		28	323.31	380	577120000	6369500	32976000	66147000	17295000	29193000	71136000	75146000	44527000	28651000	35520000	46386000	41689000	1366500	4292500	6167500	2857000	8945600
Q9BVC6	Transmembrane protein 109	TMEM109	0	8297000	15332000	10102000	0	13921000	54922000	53054000	53464000	67705000	53028000	68271000	0	30686000	0	42056000	31795000	0	181070000	94904000	113930000	0	115170000	0	CM30K		4	101.12	77	575750000	3171400	7067800	8156300	6026900	7700800	15857000	66314000	51691000	48379000	49432000	37412000	43425000	0	7364700	5747000	8734600	11253000
O75083	WD repeat-containing protein 1	WDR1	17456000	128360000	116860000	36811000	116990000	123750000	68979000	49124000	39089000	69753000	65572000	55731000	0	3804400	0	0	5572700	0	26679000	34162000	41011000	35584000	22665000	18414000	CM100K CM30K ECM100K ECM30K		28	323.31	338	573230000	2047300	103870000	64526000	10502000	84353000	92696000	49775000	23889000	11335000	33049000	26971000	27891000	237840	411000	0	285600	3040600
P36957	Dihydrolipoyllysine-residue succinyltransferase component of 2-oxoglutarate dehydrogenase complex, mitochondrial	DLST	6246500	0	17947000	5727200	9735700	10617000	63222000	80015000	97610000	113490000	77166000	72290000	0	89881000	24680000	21852000	83771000	40002000	120920000	105430000	106910000	55768000	99780000	66904000	CM100K CM30K ECM100K ECM30K		15	213.78	194	572800000	868520	2088200	5115500	1584700	3729500	6049200	69749000	38714000	65110000	56792000	31133000	43030000	1306100	12961000	8863600	2372700	25603000
P28072	Proteasome subunit beta type-6	PSMB6	52787000	0	32249000	36014000	59670000	43584000	22907000	21947000	45890000	20586000	23649000	24884000	0	133760000	140100000	106750000	201100000	162270000	19617000	20984000	16485000	0	23995000	0	CM100K CM30K ECM100K ECM30K		5	71.103	71	572490000	6369500	0	9666800	13507000	30201000	20955000	11112000	25462000	13396000	20792000	16151000	12348000	0	40400000	74831000	17313000	131140000
P53680	AP-2 complex subunit sigma	AP2S1	0	0	0	0	0	0	23799000	21258000	18980000	22807000	18911000	18059000	0	64503000	121470000	21564000	0	0	42647000	25543000	37849000	0	37490000	0	CM30K		6	36.56	73	572160000	2224100	0	7964400	5008200	0	10611000	84360000	32695000	47938000	34316000	32743000	31598000	3420500	25109000	64776000	8990300	42007000
P31946	14-3-3 protein beta/alpha	YWHAB	31237000	24417000	33286000	32857000	23377000	34167000	46186000	34718000	31712000	27715000	41022000	27840000	33943000	19668000	18778000	23700000	30978000	21339000	41793000	37650000	54618000	69958000	44968000	71601000	CM100K CM30K ECM100K ECM30K	Yes	13	323.31	209	570220000	8483500	17934000	21956000	17140000	25412000	29703000	105180000	49720000	44522000	33009000	35415000	35710000	4295400	4985100	5563500	4320100	7671800
P60981	Destrin	DSTN	12728000	19576000	28523000	13195000	21784000	27407000	40085000	30964000	41332000	43489000	39867000	39286000	0	9979100	8391200	0	9400600	0	20922000	27034000	28788000	0	24214000	0	CM30K		11	122.07	105	568840000	3166600	32829000	22269000	5841500	25835000	37017000	84518000	46353000	71949000	57621000	48488000	72523000	0	2691100	3154700	961270	5896900
P04080	Cystatin-B	CSTB	13080000	21735000	22018000	15113000	21452000	28543000	24930000	15197000	18994000	21885000	20945000	19177000	0	20637000	21081000	21120000	20955000	19956000	31054000	31327000	43616000	0	35106000	28210000	CM100K CM30K ECM100K ECM30K		6	110.46	93	566660000	4318000	11407000	22976000	12609000	20196000	40838000	105750000	38640000	45343000	42135000	30851000	37710000	2922400	6077700	7208400	5066200	27885000
P49411	Elongation factor Tu, mitochondrial	TUFM	5054400	5468400	13923000	13052000	4425800	12970000	82800000	65991000	63535000	85225000	66792000	70858000	0	2736900	0	0	1648300	0	63974000	62509000	58399000	0	51097000	0	CM100K CM30K ECM100K ECM30K		28	323.31	343	562200000	1991000	5824400	7337100	5338000	3720400	11562000	125580000	62934000	65939000	65237000	51449000	50644000	452810	1319200	644050	1649400	1749100
P61019	Ras-related protein Rab-2A	RAB2A	14504000	19209000	25731000	12959000	20078000	20000000	45616000	31344000	39523000	50128000	22220000	46185000	0	0	0	0	2912100	0	39852000	7861800	16253000	5717000	0	0	CM30K		15	158.92	160	553390000	7107200	20936000	26731000	11897000	16327000	37813000	115290000	46319000	79540000	59217000	35015000	64964000	0	1983400	1251100	805370	1668100
P62304	Small nuclear ribonucleoprotein E	SNRPE	0	0	0	0	0	0	38784000	36412000	36536000	26195000	27394000	43074000	0	0	0	0	0	0	12749000	0	0	0	0	0	CM30K		2	15.118	24	550430000	7032800	0	12885000	41600000	16117000	24280000	126690000	76183000	83113000	58193000	39216000	57325000	0	1485300	0	0	0
P30153	Serine/threonine-protein phosphatase 2A 65 kDa regulatory subunit A alpha isoform	PPP2R1A	14191000	40748000	52767000	19636000	36948000	51269000	44540000	45718000	28734000	34004000	43512000	30458000	0	1163600	0	0	0	0	27359000	13511000	20793000	9881800	19616000	12143000	CM100K CM30K ECM100K ECM30K		28	323.31	443	546750000	4864900	40848000	36531000	11312000	39565000	54803000	95853000	63095000	47897000	36794000	40622000	39159000	1269300	236210	0	0	0
P30536	Translocator protein	TSPO	0	0	0	0	0	0	86028000	53585000	80545000	53068000	74310000	49846000	0	0	0	0	0	0	49782000	78543000	72501000	0	0	0	CM100K CM30K ECM100K ECM30K		3	15.882	32	546190000	0	0	3532200	0	0	0	82139000	40019000	87513000	41105000	31793000	47204000	0	0	0	4691000	0
P06744;Q8N196	Glucose-6-phosphate isomerase;Homeobox protein SIX5	GPI;SIX5	41406000	46168000	56818000	41330000	44763000	59522000	81331000	55238000	58131000	50093000	59671000	45094000	0	10357000	0	0	5737000	0	30761000	37249000	40681000	37610000	23017000	57455000	CM100K CM30K ECM100K ECM30K		22	301.15	306	544630000	6974800	30023000	30163000	13248000	26906000	46614000	104130000	54054000	44385000	21277000	50285000	36029000	0	3504400	727980	222340	2883800
P61956;P55854;Q6EEV6	Small ubiquitin-related modifier 2;Small ubiquitin-related modifier 3;Small ubiquitin-related modifier 4	SUMO2;SUMO3;SUMO4	0	0	0	0	0	0	20188000	17202000	0	0	18851000	0	0	0	0	0	0	0	0	0	0	0	0	0	CM30K		3	6.8535	18	542650000	0	0	0	16152000	0	0	93962000	63400000	98394000	64571000	52215000	75319000	4220300	0	0	0	0
P08195	4F2 cell-surface antigen heavy chain	SLC3A2	60429000	15243000	39523000	71537000	32749000	40185000	68404000	48771000	38170000	60382000	43312000	41012000	32006000	116470000	78390000	84553000	104550000	87586000	176850000	164560000	195740000	118170000	191100000	139850000	CM100K CM30K ECM100K ECM30K	Yes	27	323.31	424	541100000	6893400	5882000	9103300	19570000	8918400	15585000	54850000	31947000	14931000	17305000	24919000	10683000	1407600	20220000	17908000	10886000	33154000
P00441	Superoxide dismutase [Cu-Zn]	SOD1	36021000	37333000	25883000	36160000	19689000	45200000	45411000	34327000	36845000	38433000	33865000	40767000	0	0	0	0	0	0	45197000	37356000	45546000	27349000	30139000	27318000	CM100K CM30K ECM100K ECM30K		7	274.2	82	540540000	14504000	66299000	5501200	27545000	15460000	65784000	83531000	33587000	48480000	34039000	33811000	42048000	1078200	1957900	2415600	2836300	4150100
P24534	Elongation factor 1-beta	EEF1B2	34770000	33794000	34494000	73782000	0	41800000	68374000	88950000	69119000	97338000	88871000	61935000	0	0	0	0	0	0	25712000	0	20136000	0	0	0	CM100K CM30K ECM100K ECM30K		10	92.872	93	539210000	6577500	14984000	14548000	28621000	15247000	28874000	97341000	80120000	63096000	54431000	46012000	45228000	1986400	3096900	1810700	600410	1950500
Q14108	Lysosome membrane protein 2	SCARB2	17952000	12181000	28842000	26125000	16200000	26432000	64546000	62499000	69777000	72348000	57520000	54161000	62638000	78450000	80449000	62580000	83616000	75501000	253490000	206210000	159620000	50549000	214010000	76325000	CM30K		15	323.31	334	536700000	1399600	256200	5896900	3628700	2760400	3773500	59461000	28690000	35563000	32801000	20320000	25108000	1923000	14740000	20447000	7319900	26352000
P29992	Guanine nucleotide-binding protein subunit alpha-11	GNA11	21867000	23673000	27323000	35160000	24388000	31667000	44476000	23696000	19385000	25106000	21848000	22771000	12675000	62725000	44439000	58312000	51994000	39097000	88288000	83797000	100370000	44742000	99324000	55492000	CM100K CM30K ECM100K ECM30K		21	323.31	326	536480000	3717900	7033200	12985000	11373000	11345000	25605000	64402000	26056000	22207000	22204000	14036000	17992000	2080700	13233000	13708000	7125700	25231000
P50502;Q8IZP2;Q8NFI4	Hsc70-interacting protein;Putative protein FAM10A4;Putative protein FAM10A5	ST13;ST13P4;ST13P5	6467600	12147000	21924000	0	10586000	25070000	43049000	33405000	42098000	44517000	26187000	33977000	0	0	0	0	0	0	19899000	9977900	17055000	15646000	14271000	18964000	CM30K		9	50.849	94	536410000	2730400	11643000	12996000	3437200	9499800	25363000	119500000	51519000	77795000	68905000	38259000	51646000	468010	0	0	0	0
P09651;Q32P51;A0A2R8Y4L2	Heterogeneous nuclear ribonucleoprotein A1;Heterogeneous nuclear ribonucleoprotein A1-like 2;Heterogeneous nuclear ribonucleoprotein A1 pseudogene 48	HNRNPA1;HNRNPA1L2;HNRNPA1P48	13499000	7192000	23109000	27959000	13620000	26780000	63103000	82935000	97408000	97162000	84362000	85023000	0	0	0	0	0	0	26425000	7793800	14427000	0	0	0	CM100K CM30K ECM100K ECM30K		14	323.31	199	531840000	2834300	5466200	17297000	12561000	5665900	25511000	73433000	68994000	84377000	74717000	49767000	73722000	179080	3843900	2105000	2364500	1102100
P08648	Integrin alpha-5	ITGA5	59904000	44403000	39073000	52705000	49692000	48147000	61513000	42314000	40197000	43004000	49897000	36893000	85099000	183810000	161730000	170020000	290670000	235460000	109740000	169740000	152670000	34966000	235220000	64784000	CM100K CM30K ECM100K ECM30K		30	323.31	410	530870000	5001900	10279000	5382500	12019000	9472900	14518000	37689000	14118000	5633300	10006000	16052000	7141900	1424000	28238000	40179000	12738000	77330000
P21926	CD9 antigen	CD9	117600000	0	75744000	107250000	0	75475000	24789000	0	0	19075000	0	0	51791000	0	0	0	0	0	63351000	0	0	0	0	54574000	CM100K CM30K ECM100K ECM30K	Yes	5	37.871	44	525800000	43675000	18212000	41093000	21677000	18707000	111710000	83429000	0	21091000	28230000	9033000	13111000	6643800	10977000	0	0	0
Q9Y265	RuvB-like 1	RUVBL1	26717000	15462000	23085000	39850000	15383000	25516000	41582000	55907000	42137000	50520000	49093000	47055000	50916000	32477000	29715000	39440000	29970000	24482000	34252000	19213000	24635000	0	19169000	8981500	CM30K		22	323.31	339	524680000	8362600	10265000	12593000	26147000	9825900	25865000	82146000	70692000	56775000	55530000	39122000	52320000	4765200	3816100	9882500	8496400	12814000
P28074	Proteasome subunit beta type-5	PSMB5	18943000	28566000	25455000	20256000	24824000	23372000	16488000	15804000	14675000	16706000	17530000	17502000	0	75430000	73653000	51114000	92234000	82865000	8689900	0	8626300	0	9000400	0	CM100K CM30K ECM100K ECM30K		12	318.3	142	524510000	6948200	19862000	29637000	17027000	15113000	36504000	41459000	21668000	25862000	21099000	19427000	23290000	946450	26672000	45746000	18181000	90811000
P15531	Nucleoside diphosphate kinase A	NME1	14713000	11811000	19687000	13438000	17875000	20718000	54829000	20353000	30699000	32779000	29766000	26650000	0	0	0	0	0	0	20037000	0	41846000	0	17267000	18456000	CM100K CM30K ECM100K ECM30K		11	80.385	97	524160000	2902500	16024000	22968000	9817100	8087500	32525000	193310000	33802000	47662000	42302000	35825000	36950000	0	1779400	3068600	856950	3722900
O94905	Erlin-2	ERLIN2	0	0	15206000	0	0	13941000	46455000	53319000	51721000	48548000	43549000	52983000	0	6280600	12696000	35548000	29828000	28786000	109560000	82845000	128980000	70172000	93381000	89621000	CM100K CM30K ECM100K ECM30K		17	152.58	195	519520000	0	1198600	2639900	0	1268300	5483700	68557000	38434000	46001000	41275000	22050000	34216000	0	1521800	2893700	5670500	12123000
P31947	14-3-3 protein sigma	SFN	0	0	0	0	0	0	0	0	0	0	0	0	0	54979000	40698000	48558000	57589000	0	91709000	87354000	108460000	0	98441000	0	CM100K CM30K ECM100K ECM30K		7	11.302	40	519510000	7630300	25415000	21207000	0	40162000	39163000	83080000	25973000	62792000	23895000	21756000	39055000	0	3282000	6284400	3534800	12214000
Q9Y6A9	Signal peptidase complex subunit 1	SPCS1	0	0	0	0	0	0	0	0	0	0	0	0	0	0	0	0	0	0	0	0	0	0	0	0	ECM30K		1	5.4745	12	517130000	0	0	0	0	0	0	60147000	59220000	77143000	53272000	59015000	77178000	5813000	7220300	0	0	0
P02656	Apolipoprotein C-III	APOC3	41266000	0	40641000	40731000	0	0	55576000	56775000	83178000	60570000	62734000	92611000	0	0	0	0	0	0	4506100	0	0	0	0	0	CM100K CM30K ECM100K ECM30K		1	177.15	37	513520000	20968000	27052000	16254000	28390000	37638000	38751000	70268000	67547000	64429000	33065000	55679000	51785000	0	0	0	740110	0
Q04917	14-3-3 protein eta	YWHAH	0	19268000	48185000	24596000	20297000	38833000	61294000	61635000	58019000	61782000	70308000	74810000	22228000	0	0	26358000	30006000	0	45183000	66310000	57412000	95100000	68955000	93491000	CM30K		14	188.96	122	512770000	469570	11416000	17391000	8730700	12502000	18645000	67711000	40605000	35975000	31385000	36194000	46384000	2452400	2864100	3938700	2151800	9481300
P12268	Inosine-5-monophosphate dehydrogenase 2	IMPDH2	1703100	3427200	12949000	5726000	3562800	15978000	69498000	68151000	55394000	75331000	72534000	62473000	0	3678100	0	0	0	0	11643000	0	9332400	0	2323800	0	CM100K CM30K ECM100K ECM30K		22	323.31	279	510370000	1341300	3340600	11957000	7050600	7216900	20310000	104420000	89095000	62185000	59110000	57845000	55276000	0	2491000	1867000	829480	1824600
Q15005	Signal peptidase complex subunit 2	SPCS2	0	10378000	0	0	0	8082100	30447000	37107000	34978000	49022000	49261000	38750000	0	21886000	24100000	60551000	52183000	29379000	67077000	92194000	105530000	0	109420000	0	CM30K		10	177.76	87	507760000	359350	3310900	2188100	790390	1955200	9000700	62318000	37607000	16142000	37958000	28842000	24633000	0	5174000	10493000	8809400	25675000
Q16658	Fascin	FSCN1	19915000	38319000	49982000	25773000	35426000	49994000	78695000	46834000	54432000	63252000	53989000	57314000	0	23724000	9976200	12999000	12593000	17366000	60031000	78774000	66902000	0	73057000	0	CM30K		28	323.31	365	506960000	3550100	22579000	25635000	8508100	25174000	39599000	92904000	36498000	50448000	29474000	32749000	31599000	0	4336200	3294200	2331200	3276400
Q9NZM1;O75923	Myoferlin;Dysferlin	MYOF;DYSF	14548000	3691200	21075000	12352000	4451300	24185000	51342000	47714000	45309000	43308000	46635000	43550000	18106000	58689000	46240000	54238000	62136000	61216000	107510000	147930000	153650000	43168000	165170000	83136000	CM30K		117	323.31	1538	506350000	2127700	922370	9501300	3639800	1339400	12688000	56211000	35715000	35137000	21247000	25060000	26794000	1923400	10104000	10241000	5712200	19872000
P60900	Proteasome subunit alpha type-6	PSMA6	40278000	33024000	46543000	29285000	29976000	37519000	36316000	24552000	28900000	31122000	18088000	32510000	0	108770000	114940000	70004000	145930000	112650000	21242000	7863100	15716000	0	10919000	0	CM30K		13	121.74	165	505900000	12073000	23482000	16457000	9696100	20582000	39049000	30755000	39617000	30863000	10965000	13367000	27916000	1257500	29701000	46235000	11824000	74784000
P09669	Cytochrome c oxidase subunit 6C	COX6C	0	0	0	0	0	0	0	0	0	0	0	47703000	0	0	0	0	0	0	48537000	57183000	0	0	45575000	0	CM100K CM30K ECM100K ECM30K		2	3.8314	24	505550000	0	0	7956600	0	0	0	51753000	23493000	59598000	39575000	20902000	92745000	0	2712900	0	0	0
P55084	Trifunctional enzyme subunit beta, mitochondrial	HADHB	0	0	10777000	2693600	0	8968000	46917000	76345000	82252000	84577000	79232000	79783000	0	12197000	0	0	10819000	0	90429000	93175000	84813000	19846000	64724000	15829000	CM30K		18	219.16	181	505190000	0	0	4279400	2057100	0	4111600	48838000	49654000	61254000	52039000	43775000	44355000	0	4861200	0	832960	8971800
P09493	Tropomyosin alpha-1 chain	TPM1	7817900	0	21578000	0	0	28588000	47258000	55032000	60123000	58552000	44871000	57972000	45739000	20309000	19425000	32849000	33500000	39637000	55705000	43840000	57309000	0	51146000	78848000	CM100K CM30K ECM100K ECM30K		16	283.64	82	504650000	1953900	0	16655000	2907900	13239000	29104000	83659000	51115000	54563000	36047000	25447000	47538000	3093500	4321200	6941000	5264100	15212000
P22314	Ubiquitin-like modifier-activating enzyme 1	UBA1	18297000	73720000	96896000	37475000	73083000	83582000	79554000	61548000	61879000	71137000	63216000	63182000	0	11816000	3036300	4558900	4232900	2631700	39499000	34833000	29207000	2726800	31515000	3342700	CM100K CM30K ECM100K ECM30K	Yes	45	323.31	685	501620000	3385400	28969000	39288000	11127000	36416000	43240000	84499000	51689000	41057000	46549000	37072000	42660000	0	2121600	529400	898410	335540
Q9HDC9	Adipocyte plasma membrane-associated protein	APMAP	0	0	20638000	8987800	0	20909000	49954000	61714000	66800000	84430000	75719000	80681000	0	18059000	23694000	21291000	35704000	37635000	107160000	87203000	143200000	44880000	95915000	64319000	CM30K		16	323.31	247	495360000	1616900	12477000	9285400	3885200	13170000	18801000	47416000	27583000	53247000	44985000	28674000	45266000	0	2717600	7560300	2772600	10178000
P55209	Nucleosome assembly protein 1-like 1	NAP1L1	16588000	22019000	39673000	45781000	27758000	38258000	62398000	98295000	52814000	52082000	66015000	45734000	70437000	0	18378000	0	27743000	22933000	38540000	0	29305000	17848000	23527000	24997000	CM30K		9	120.75	120	495100000	4043000	16994000	23459000	19725000	22379000	30560000	81801000	65031000	46413000	35447000	37057000	34509000	6588300	2414200	7614900	2073000	7640300
P13073	Cytochrome c oxidase subunit 4 isoform 1, mitochondrial	COX4I1	0	0	7051400	0	0	9077700	38076000	50262000	49610000	54732000	48693000	62908000	0	0	0	0	0	0	37189000	46391000	53956000	31053000	38804000	44187000	CM100K CM30K ECM100K ECM30K		6	49.987	77	492000000	0	0	3295300	0	0	4050600	84038000	66341000	48530000	46863000	42033000	62166000	0	0	0	0	1877000
Q70UQ0	Inhibitor of nuclear factor kappa-B kinase-interacting protein	IKBIP	0	0	8755200	0	0	5859300	21394000	39954000	33694000	34481000	28050000	28015000	0	0	0	6718200	2507100	0	104670000	65704000	61061000	63500000	65203000	70714000	CM30K		18	249.01	164	490810000	0	628640	5707000	0	0	5891900	50626000	58463000	50278000	42213000	25470000	24677000	0	0	0	1539100	1812700
P29144	Tripeptidyl-peptidase 2	TPP2	139820000	28613000	43792000	108050000	27959000	31246000	14680000	8952200	9378100	10220000	7592500	11186000	86525000	186120000	183160000	132210000	222060000	159650000	5010900	0	523370	0	0	0	CM100K CM30K ECM100K ECM30K		57	323.31	512	489790000	27273000	14330000	23702000	46978000	13235000	24288000	13091000	4978100	5055400	7178900	4500200	5764900	9341600	39318000	61203000	16484000	109610000
P14209	CD99 antigen	CD99	31167000	11201000	6203000	18871000	6180900	10872000	27226000	13699000	25254000	18098000	20605000	18635000	0	20050000	13480000	0	17009000	17974000	11335000	44312000	25416000	30367000	40367000	32781000	CM100K CM30K ECM100K ECM30K		4	307.56	118	487800000	12959000	7898900	12162000	15966000	9498400	30949000	57583000	30151000	26194000	15956000	23927000	17690000	1699800	7794700	15398000	6485600	3058800
Q96AY3	Peptidyl-prolyl cis-trans isomerase FKBP10	FKBP10	930610	0	6623200	1441300	706030	13736000	40401000	73639000	81623000	62707000	69877000	76405000	0	731090	0	0	2117200	0	34999000	7552000	16443000	7585500	16728000	7009200	CM30K		24	319.98	354	487430000	480430	1161700	6426600	1883000	853310	10585000	73883000	70463000	103900000	54043000	53864000	73431000	0	386950	0	0	501800
P40939	Trifunctional enzyme subunit alpha, mitochondrial	HADHA	0	0	11966000	1195300	0	11484000	49318000	68786000	78141000	66311000	63995000	64830000	0	14351000	0	0	17671000	3687200	85382000	69633000	63787000	17302000	47820000	20348000	CM100K CM30K ECM100K ECM30K		37	323.31	422	485820000	0	807970	5319300	124920	526480	7738700	70378000	67777000	70961000	50942000	49829000	42159000	0	4009900	414670	0	6239700
Q7Z7H5	Transmembrane emp24 domain-containing protein 4	TMED4	0	0	0	0	0	0	54371000	64422000	65856000	77248000	70057000	42664000	73167000	0	0	0	133660000	97104000	59275000	77329000	106730000	105060000	71873000	85666000	CM30K		8	85.615	76	479430000	0	0	0	0	0	0	38271000	9671800	7402900	13411000	5696100	35679000	10298000	16044000	31455000	6882900	50677000
P10606	Cytochrome c oxidase subunit 5B, mitochondrial	COX5B	0	0	0	0	0	0	25476000	41128000	41911000	42887000	37033000	45479000	0	0	0	0	0	0	0	49835000	73245000	0	0	0	CM100K CM30K ECM100K ECM30K		4	9.18	34	478810000	0	0	3333600	0	0	0	38437000	28997000	75891000	25258000	38284000	51067000	0	0	0	0	0
P20774	Mimecan	OGN	10202000	134450000	150800000	17024000	135120000	106860000	0	0	0	0	0	0	0	0	0	0	0	0	0	0	0	0	0	0	CM100K CM30K ECM100K ECM30K		7	220.44	38	476510000	1870500	79079000	95404000	8917400	115920000	175330000	0	0	0	0	0	0	0	0	0	0	879240
Q96S97	Myeloid-associated differentiation marker	MYADM	18396000	20854000	18703000	38441000	20924000	37589000	46181000	29990000	41446000	38661000	34677000	36581000	0	0	0	19934000	0	15142000	27999000	42275000	41594000	0	42957000	0	CM30K		4	73.637	85	475660000	5575900	21431000	17240000	28329000	5489300	29118000	74865000	14157000	9945300	31259000	8553100	8392400	0	5160500	1806100	3647800	7920500
P22234	Multifunctional protein ADE2	PAICS	16848000	10063000	30933000	15448000	21601000	32093000	49888000	41677000	44385000	47814000	36016000	30291000	24929000	0	15588000	19512000	21316000	22036000	20153000	15000000	28976000	0	15878000	18105000	CM100K CM30K ECM100K ECM30K		19	193.32	218	470220000	4598600	6769900	21356000	5083900	10025000	31552000	117050000	45457000	51941000	39290000	31939000	25859000	3535900	537340	4648500	3846200	12480000
P36542	ATP synthase subunit gamma, mitochondrial	ATP5F1C	0	0	2849800	0	0	6382200	43252000	44618000	37364000	77708000	37844000	49177000	0	0	0	0	0	0	65420000	10305000	22307000	15441000	23656000	10598000	CM100K CM30K ECM100K ECM30K		12	57.987	123	469290000	0	0	865090	0	0	6186000	75687000	72239000	54345000	95359000	41183000	67944000	0	0	0	0	0
P13797	Plastin-3	PLS3	19268000	3617900	26064000	13045000	11584000	31116000	78413000	69970000	61724000	60549000	69436000	62593000	0	12310000	4513900	4417400	10720000	5347800	21994000	37557000	45006000	2775000	36741000	9328300	CM100K CM30K ECM100K ECM30K		37	323.31	397	468740000	3810900	2228600	12538000	6356100	8936200	28282000	102120000	54925000	54223000	39616000	36425000	45016000	0	3258900	2040600	967320	6305500
Q15019	Septin-2	SEPTIN2	13981000	23522000	35600000	6527100	18483000	29046000	61471000	72587000	56038000	44590000	62968000	62389000	0	0	14140000	7842700	3824800	0	22446000	21250000	17043000	0	18916000	0	CM30K		17	323.31	243	465820000	3513200	14104000	19590000	5434200	14112000	24041000	81397000	70496000	54777000	40334000	57820000	46234000	0	282770	1660300	2008500	1491900
P63244	Receptor of activated protein C kinase 1	RACK1	27238000	21750000	35668000	29456000	19144000	26348000	68210000	21979000	37401000	91703000	33336000	28574000	0	13642000	0	17586000	6173400	0	31816000	13987000	21782000	0	12862000	0	CM30K		19	323.31	155	463970000	4448200	17455000	29012000	8496300	13649000	27661000	138420000	14153000	41653000	77220000	15095000	23192000	363080	4022500	1661600	3273500	2611900
Q969H8	Myeloid-derived growth factor	MYDGF	0	0	10351000	0	0	21934000	44467000	46892000	50152000	41025000	49235000	57335000	0	0	0	0	0	0	14879000	10894000	13914000	21686000	14006000	19160000	CM30K		5	61.494	72	463880000	1419200	0	13158000	5991300	0	26107000	90714000	55002000	75148000	47594000	43255000	64663000	0	0	0	0	0
Q15041	ADP-ribosylation factor-like protein 6-interacting protein 1	ARL6IP1	0	0	21528000	0	0	0	29748000	12139000	29859000	25747000	15044000	29693000	0	10703000	0	0	0	0	0	0	0	0	0	0	CM30K		2	6.4834	31	461110000	6374000	15906000	16810000	0	0	17573000	101120000	36186000	69001000	40851000	28490000	54419000	0	5774300	0	8000400	22274000
O95445	Apolipoprotein M	APOM	83960000	164470000	96467000	43538000	106750000	53257000	0	14719000	85726000	0	16015000	0	0	0	0	0	0	0	0	0	0	0	0	0	CM100K CM30K ECM100K ECM30K		4	7.0358	43	458290000	9264500	115400000	53453000	13032000	111310000	78812000	12599000	9265400	23567000	3686100	5048400	12562000	0	1123400	0	0	0
P61163	Alpha-centractin	ACTR1A	22548000	29222000	43335000	38285000	24717000	41840000	61867000	77275000	65415000	49818000	67528000	60012000	0	0	11027000	13338000	11986000	0	27052000	12561000	13841000	0	18790000	0	CM30K		17	323.31	213	457860000	4601400	18800000	30599000	19793000	16939000	44033000	92452000	62029000	49971000	29354000	36261000	33111000	490170	2336600	2564400	1481000	3235700
P14550	Aldo-keto reductase family 1 member A1	AKR1A1	6502700	156260000	155510000	8896600	118920000	79305000	16128000	7864100	10128000	13053000	7363600	2681800	0	0	6992600	9248800	1960000	0	5633500	0	13012000	0	7156700	0	CM100K CM30K ECM100K ECM30K		15	123.19	142	457710000	1217500	121560000	87574000	4634300	95668000	63013000	28784000	5886000	11111000	10657000	7419000	1682300	0	645970	1256100	924110	1223400
Q9Y230	RuvB-like 2	RUVBL2	33504000	18644000	19894000	29511000	17429000	20483000	38541000	32223000	37999000	50484000	33338000	32693000	0	26836000	21930000	52070000	14849000	15462000	30228000	8165500	18491000	0	15627000	0	CM30K		25	234.17	284	454010000	10116000	10466000	12201000	19597000	9205400	30339000	77730000	43301000	53267000	45721000	30563000	44220000	3960000	8411900	7807500	8875700	5016500
Q05682;REV__O75334;REV__Q13136	Caldesmon	CALD1	16725000	24379000	24610000	21540000	21589000	38531000	72571000	54539000	67196000	51548000	61366000	58373000	0	0	0	0	0	0	40315000	39451000	35322000	30413000	37132000	24791000	CM30K		25	323.31	215	452330000	2549200	12102000	12772000	7013700	10941000	25178000	115830000	40426000	58419000	39186000	30158000	41719000	0	259770	0	209730	374780
P48047	ATP synthase subunit O, mitochondrial	ATP5PO	0	0	10594000	0	0	13604000	33360000	49177000	40637000	45375000	42846000	43232000	0	0	0	0	0	0	41088000	26172000	37520000	49617000	31521000	28831000	CM100K CM30K ECM100K ECM30K		8	85.746	119	452270000	0	2498200	6796100	1281100	0	11798000	83088000	76361000	55482000	45312000	39901000	48644000	0	815550	0	0	0
Q13641	Trophoblast glycoprotein	TPBG	13174000	7844400	22795000	18363000	18253000	25344000	23835000	32158000	16794000	13926000	26877000	23993000	0	161450000	93532000	61310000	123310000	92744000	108510000	171530000	132810000	0	158430000	0	CM30K		9	180.2	222	449440000	2154000	4745100	6740300	5064100	3113300	9963300	21487000	14750000	9422800	4919100	12050000	9226400	0	51807000	28592000	12118000	38843000
P05141	ADP/ATP translocase 2	SLC25A5	0	0	11029000	0	0	6656200	49667000	50019000	64910000	109420000	37713000	87815000	0	0	0	0	0	0	69472000	63333000	75344000	126380000	55950000	98138000	CM100K CM30K ECM100K ECM30K		19	65.796	96	448710000	629770	2438500	3747600	744760	0	1810400	65160000	42055000	59209000	68007000	35525000	54589000	0	0	0	0	0
Q06210	Glutamine--fructose-6-phosphate aminotransferase [isomerizing] 1	GFPT1	15550000	30569000	36832000	16052000	29691000	33968000	43835000	51539000	45338000	61173000	54880000	54196000	0	4764300	4878900	15051000	9220300	7946500	26189000	10997000	24996000	0	14886000	0	CM30K		36	323.31	436	445560000	3596100	21165000	29604000	7581400	19974000	27989000	72290000	55865000	37283000	40007000	43781000	44559000	0	801900	2310400	2023000	3460700
Q04837	Single-stranded DNA-binding protein, mitochondrial	SSBP1	10423000	0	13439000	14302000	0	13176000	27613000	26275000	27519000	39543000	28743000	32321000	0	0	0	0	26053000	0	41975000	35943000	32601000	0	30971000	0	CM30K		9	183.02	88	443140000	3524100	1643000	2292700	4004200	0	13771000	82846000	51429000	36810000	34764000	29422000	24023000	3659000	3659300	9006000	6613800	38305000
O75935	Dynactin subunit 3	DCTN3	0	0	93967000	0	0	185640000	87650000	73566000	0	86104000	93610000	138990000	0	0	0	0	0	0	177030000	0	0	0	0	0	CM100K CM30K ECM100K ECM30K		6	221.87	23	441540000	0	0	201430000	0	0	180270000	6546200	8544600	3245000	17622000	10681000	9540600	0	0	0	0	0
Q14103	Heterogeneous nuclear ribonucleoprotein D0	HNRNPD	13489000	0	15145000	12848000	0	13229000	31024000	31980000	38508000	49115000	29730000	44321000	0	0	0	0	0	0	18360000	0	4095400	0	0	0	CM30K		8	41.532	70	441310000	2917800	2150200	16345000	8720400	2300100	16184000	90416000	56840000	77265000	66989000	28921000	54329000	1322700	0	0	0	0
Q96QK1	Vacuolar protein sorting-associated protein 35	VPS35	7273100	32994000	38271000	21135000	29238000	40988000	54362000	51950000	46189000	51805000	49225000	47300000	0	2934600	4319400	3680700	2028400	3861500	19783000	13325000	17334000	0	14831000	0	CM30K		33	323.31	464	438580000	1973400	19481000	22858000	7087700	17981000	32166000	90510000	51471000	47267000	44695000	37815000	36114000	0	915470	1188200	727620	1359800
P10412;P16402;P22492;Q02539	Histone H1.4;Histone H1.3;Histone H1t;Histone H1.1	H1-4;H1-3;H1-6;H1-1	0	0	31222000	0	0	28509000	23080000	45725000	54272000	57820000	36690000	52495000	0	0	0	0	0	0	0	0	0	0	0	0	CM100K CM30K ECM100K ECM30K		3	7.2964	31	438060000	0	12524000	26278000	4925600	10662000	34269000	55006000	55832000	81901000	58747000	37786000	60132000	0	0	0	0	0
P62314	Small nuclear ribonucleoprotein Sm D1	SNRPD1	9586000	0	13858000	15055000	0	16472000	20554000	8512900	14436000	15918000	26104000	13450000	0	12873000	24267000	35407000	19685000	20738000	18432000	6125400	7483200	0	4841400	0	CM30K		5	110.99	96	436630000	12543000	4886900	13400000	17317000	6281900	11155000	85981000	34667000	31197000	43114000	70990000	32215000	0	5087500	7020900	14880000	14923000
P49720	Proteasome subunit beta type-3	PSMB3	32456000	40909000	37143000	23980000	31642000	36058000	22669000	32637000	18553000	21155000	17097000	19180000	29885000	72499000	63787000	39560000	85169000	61472000	11873000	0	0	0	9013100	0	CM100K CM30K ECM100K ECM30K		10	152.77	154	434020000	16682000	34420000	29895000	14602000	9285700	34093000	53829000	36112000	13257000	27252000	16779000	18988000	2770200	23543000	23636000	11255000	40338000
Q9Y5U9	Immediate early response 3-interacting protein 1	IER3IP1	0	0	0	0	0	0	6268000	0	0	7309600	0	0	0	0	0	0	0	0	0	0	0	0	0	0	ECM30K		2	65.912	24	433170000	0	0	6188100	0	0	0	15944000	54928000	11521000	10647000	39582000	5249500	0	14224000	21913000	5005500	56050000
P31939	Bifunctional purine biosynthesis protein ATIC	ATIC	6489500	63946000	66766000	21762000	65546000	55742000	54597000	40040000	35587000	49863000	33084000	31595000	0	1886100	0	3215600	7389400	2735400	15976000	12669000	11871000	6987000	8734600	4343100	CM100K CM30K ECM100K ECM30K		36	323.31	432	432740000	1872500	45396000	43200000	10514000	40565000	51870000	66657000	41084000	29869000	35721000	24736000	23335000	0	370900	475750	559510	1522000
Q9UL25	Ras-related protein Rab-21	RAB21	17160000	0	46489000	25340000	22995000	38079000	89424000	68683000	87099000	82266000	79207000	56011000	0	0	0	0	0	0	0	0	23151000	0	10823000	0	CM30K		10	272.13	107	432430000	1638800	6115600	164760000	3883500	3821400	9673300	77913000	35612000	39922000	33616000	29324000	25457000	0	513130	1241600	0	0
P30049	ATP synthase subunit delta, mitochondrial	ATP5F1D	0	0	0	0	0	9788000	18650000	56733000	30038000	35517000	67550000	0	0	0	0	0	0	0	82265000	49003000	44120000	0	29923000	0	CM100K CM30K ECM100K ECM30K		5	116.63	53	431330000	0	0	0	0	0	13507000	31258000	62457000	43107000	44436000	33082000	50363000	0	2342400	0	1449100	0
P54727	UV excision repair protein RAD23 homolog B	RAD23B	0	0	55646000	442430000	0	48385000	120370000	87181000	75722000	54640000	105650000	93045000	0	0	0	0	0	0	86743000	295460000	0	0	106950000	0	CM30K		8	38.221	60	430280000	416710	0	4532800	121700000	0	6546100	17769000	15265000	17544000	12201000	16839000	15716000	0	847660	0	579960	0
Q9UL46	Proteasome activator complex subunit 2	PSME2	2383600	7755800	14132000	12403000	9009700	16482000	41302000	26247000	23796000	26949000	39750000	25556000	12041000	0	5521200	3338800	0	0	25286000	24449000	25575000	11194000	19313000	15301000	CM30K		17	323.31	193	429780000	1765400	4617600	18099000	7463000	5172600	13284000	96340000	45215000	53405000	35163000	48403000	40872000	1302500	546740	3068500	269140	1988400
Q14204	Cytoplasmic dynein 1 heavy chain 1	DYNC1H1	70693000	91727000	117860000	75577000	87986000	117060000	153460000	149290000	144880000	153400000	151860000	146990000	2967100	6563900	3908000	10444000	8682600	6843200	63126000	40992000	49779000	10897000	29705000	7458500	CM30K		233	323.31	2453	429660000	5493300	19991000	25158000	10745000	19690000	36764000	77782000	46645000	47919000	39031000	35580000	39094000	179850	1108900	546670	803820	1438000
P18206	Vinculin	VCL	21118000	26622000	36849000	24869000	30885000	41385000	56912000	55640000	62935000	55908000	61473000	57528000	10929000	25476000	16759000	22042000	22552000	15694000	36687000	56302000	58108000	16460000	56808000	33026000	CM100K CM30K ECM100K ECM30K		61	323.31	671	429250000	2473100	8274500	18606000	9394900	12721000	26237000	66780000	41281000	55305000	39064000	28649000	37774000	1709300	2849200	3484500	1896800	4763800
P30048	Thioredoxin-dependent peroxide reductase, mitochondrial	PRDX3	0	0	13142000	0	0	13793000	29116000	43611000	37713000	42069000	58985000	49406000	0	0	0	0	0	0	76952000	83057000	90563000	0	83067000	0	CM100K CM30K ECM100K ECM30K		9	76.797	93	425570000	319520	2251900	8702700	984780	1814000	11159000	62724000	57521000	48804000	34147000	51553000	52251000	0	0	0	0	0
P26885	Peptidyl-prolyl cis-trans isomerase FKBP2	FKBP2	0	9096600	12278000	0	0	15507000	33227000	44766000	44351000	39671000	39150000	41934000	0	0	0	0	0	0	39472000	0	0	0	0	0	CM100K CM30K ECM100K ECM30K		6	45.945	62	425510000	0	8442700	2395200	0	0	20576000	82396000	82381000	72946000	40386000	49244000	54986000	0	0	0	0	6921400
P14868	Aspartate--tRNA ligase, cytoplasmic	DARS1	28281000	25444000	30866000	27688000	24043000	39779000	74474000	46677000	75091000	69641000	66830000	79853000	0	2908400	0	3292500	686850	0	38706000	14457000	19556000	0	8468800	0	CM100K CM30K ECM100K ECM30K		31	323.31	324	424150000	7443900	11333000	18995000	12191000	12124000	23027000	75262000	36144000	67422000	42708000	38965000	57451000	0	513240	346690	519530	263850
P40925	Malate dehydrogenase, cytoplasmic	MDH1	13842000	10198000	24652000	9463400	18440000	31851000	43179000	24346000	36339000	34955000	34607000	29690000	0	0	0	0	0	0	28705000	20769000	35590000	0	33539000	0	CM100K CM30K ECM100K ECM30K		14	113.43	116	423750000	3442500	7146200	6870400	2867100	16788000	36114000	96726000	28888000	42646000	38414000	31731000	26245000	289240	0	0	0	0
P05121	Plasminogen activator inhibitor 1	SERPINE1	17492000	104180000	86670000	18788000	62785000	68623000	5452400	13791000	11834000	4585000	11171000	8012400	0	1876900	0	0	933690	0	1185200	0	4093700	0	1727200	0	CM100K CM30K ECM100K ECM30K		16	113.48	181	422820000	8227900	113000000	54752000	8220900	89600000	95880000	6615200	12436000	10041000	2615700	5924800	6878700	0	564020	1755600	0	1676900
P30043	Flavin reductase (NADPH)	BLVRB	0	78397000	250150000	18734000	150580000	87613000	21454000	26008000	21613000	19220000	14529000	24775000	0	0	0	0	0	0	14813000	22247000	13244000	0	14150000	0	CM100K CM30K ECM100K ECM30K		6	67.41	117	422160000	3848500	50526000	90419000	10343000	91207000	50409000	27166000	25226000	18080000	14060000	9432400	15285000	0	434910	0	0	2512300
P53396	ATP-citrate synthase	ACLY	24784000	45421000	48640000	28400000	37909000	43257000	50240000	46695000	53879000	51972000	52049000	49646000	0	1706400	6875600	6702900	8538300	6121400	18676000	8950800	19287000	0	11653000	0	CM30K	Yes	56	323.31	598	421460000	6466800	21705000	28949000	13293000	19389000	39682000	70092000	40442000	50435000	38228000	33147000	33663000	456150	588070	1841300	1025300	2080100
Q96D15	Reticulocalbin-3	RCN3	0	2055200	14600000	0	0	10597000	28255000	51236000	48740000	42342000	36612000	35730000	0	4765700	0	0	0	0	46436000	24118000	17381000	0	27259000	0	CM30K		11	323.31	179	420210000	0	2433800	11611000	0	1804400	12626000	67916000	72312000	63280000	45779000	34918000	37217000	0	2963600	1161300	1414000	2251900
P04632;Q96L46	Calpain small subunit 1;Calpain small subunit 2	CAPNS1;CAPNS2	10344000	8114600	17390000	12436000	6712200	16876000	31498000	35985000	27924000	23926000	49193000	34805000	0	3264700	10305000	9114700	4032700	10406000	24375000	35246000	34082000	0	33639000	0	CM100K CM30K ECM100K ECM30K		11	323.31	183	418740000	3899500	7090500	15880000	8160100	3567400	35392000	50523000	58592000	59943000	38816000	37015000	60004000	182900	1917100	2054900	1872500	388690
P46977	Dolichyl-diphosphooligosaccharide--protein glycosyltransferase subunit STT3A	STT3A	0	0	11818000	0	0	10584000	32801000	33606000	48885000	48558000	39239000	50857000	0	23544000	0	15450000	40879000	0	186180000	123370000	139700000	0	126920000	0	CM100K CM30K ECM100K ECM30K		17	66.973	174	416920000	0	7070700	7991600	0	4416600	12349000	38794000	27932000	40758000	27996000	19814000	29817000	0	3507300	2970200	1370600	8955700
Q15366	Poly(rC)-binding protein 2	PCBP2	0	20070000	21936000	16954000	0	25074000	42426000	72885000	55763000	53266000	62156000	58908000	0	0	0	0	0	0	9094700	0	13014000	0	17323000	0	CM30K		11	113.55	74	415370000	805480	15360000	14361000	11840000	4307200	25358000	67800000	67756000	54026000	42165000	42947000	49668000	0	1723000	1631300	1160900	1632000
Q8TCT9	Minor histocompatibility antigen H13	HM13	0	0	4805500	2878600	0	0	21289000	22088000	26650000	30647000	24411000	19740000	0	23245000	14416000	16382000	28251000	18740000	65588000	51699000	50933000	36952000	57369000	23444000	CM30K		9	135.53	181	414720000	0	0	3612300	1148600	0	1344600	59774000	37657000	45902000	51219000	31371000	38820000	760300	7526800	6061500	2037000	10520000
Q96FQ6	Protein S100-A16	S100A16	0	0	8327500	0	0	16757000	17526000	11824000	16881000	12072000	26469000	16988000	26436000	13838000	12819000	6616400	13088000	10027000	22489000	25104000	14229000	0	24464000	47945000	CM30K		7	43.618	74	412070000	508340	0	9887400	5960000	0	21099000	83884000	28847000	46198000	29024000	46959000	34609000	6182400	3441800	6662500	1380100	7871700
Q16181;Q6ZU15;O43236	Septin-7;Septin-14;Septin-4	SEPTIN7;SEPTIN14;SEPTIN4	0	23119000	27971000	13298000	24412000	33444000	52281000	47617000	42108000	60445000	43832000	47447000	0	0	0	0	0	0	30210000	13198000	13382000	0	14559000	0	CM30K		19	323.31	196	411950000	0	21433000	18834000	6258400	18536000	33338000	105600000	32764000	58456000	46575000	19815000	29305000	0	406990	0	0	1058300
P25787	Proteasome subunit alpha type-2	PSMA2	62245000	43464000	76617000	69265000	46791000	59673000	61216000	46313000	40766000	43342000	47338000	48776000	45196000	161630000	176710000	158170000	256740000	199210000	18335000	11597000	16516000	0	17651000	17150000	CM100K CM30K ECM100K ECM30K		11	228.28	157	411180000	8699600	5231100	24679000	17818000	7350000	26017000	31966000	17384000	19738000	18441000	17489000	19883000	5611400	17692000	11421000	96218000	34256000
P16401	Histone H1.5	H1-5	0	0	0	0	0	0	28271000	47900000	59572000	50696000	41192000	63197000	40683000	0	0	17478000	0	0	0	0	0	0	0	0	CM100K CM30K ECM100K ECM30K		3	19.491	38	410610000	2637900	0	13020000	4296000	0	0	65121000	62460000	82780000	49172000	38944000	69347000	6914700	1883700	3684300	3804500	0
O60565;Q9H772	Gremlin-1;Gremlin-2	GREM1;GREM2	120170000	50210000	32107000	68792000	53035000	64028000	12698000	33356000	31902000	13085000	38182000	27332000	0	18176000	19889000	10381000	22284000	6587500	12061000	18392000	16881000	0	18411000	0	CM100K CM30K ECM100K ECM30K		8	323.31	176	409870000	36328000	32244000	21727000	42401000	34118000	52480000	27203000	40854000	19948000	17677000	30244000	20969000	1600400	2445900	4124000	1910900	5557100
P26639;A2RTX5	Threonine--tRNA ligase 1, cytoplasmic;Threonine--tRNA ligase 2, cytoplasmic	TARS1;TARS3	6493300	8975900	20735000	14060000	5681300	20650000	47339000	38089000	37067000	52859000	40715000	43562000	9308500	84334000	78401000	32391000	113030000	114520000	32603000	47721000	41232000	24048000	23815000	10044000	CM100K CM30K ECM100K ECM30K		34	268.34	327	408220000	1286400	3599300	8877000	4677600	1629400	11024000	56632000	30195000	26884000	27006000	19813000	28790000	808840	17853000	25513000	4555300	41569000
O15511	Actin-related protein 2/3 complex subunit 5	ARPC5	0	0	0	0	0	34568000	45869000	0	40701000	52680000	0	51539000	0	0	0	0	0	0	45441000	0	43157000	0	0	0	CM100K CM30K ECM100K ECM30K		4	24.332	45	405320000	0	7940000	14870000	1889400	10550000	17033000	74037000	3610400	31062000	30894000	2860000	37765000	1952200	17630000	25439000	7450400	35574000
P14927	Cytochrome b-c1 complex subunit 7	UQCRB	0	0	0	0	0	0	7719600	11381000	15199000	16225000	13488000	16551000	0	0	0	0	0	0	32775000	27340000	28554000	0	23513000	0	CM100K CM30K ECM100K ECM30K		7	60.548	61	404880000	0	0	0	0	0	0	39820000	44611000	46720000	43082000	35683000	44210000	0	0	0	0	0
P28070	Proteasome subunit beta type-4	PSMB4	30415000	21723000	21496000	14295000	16905000	18446000	17265000	26198000	17065000	14709000	20804000	13421000	0	66777000	60758000	44258000	77999000	64314000	6012200	0	0	0	0	0	CM100K CM30K ECM100K ECM30K		8	90.485	89	402090000	9223500	9156000	24454000	17066000	10096000	21704000	44193000	17007000	15059000	17126000	22122000	16197000	0	22514000	28972000	12295000	61460000
Q9BS26	Endoplasmic reticulum resident protein 44	ERP44	0	17538000	9711900	0	15104000	13511000	28596000	27173000	29190000	36823000	21200000	37201000	0	33444000	28226000	23721000	37504000	17611000	66661000	37298000	34633000	18003000	34488000	20985000	CM30K		23	323.31	253	401690000	124070	1097000	6091800	328370	779720	11578000	59686000	42172000	40820000	46144000	24300000	21459000	2273500	10634000	14761000	5193600	22534000
P62750	60S ribosomal protein L23a	RPL23A	0	8690600	0	10534000	0	9322100	30468000	10035000	22649000	24643000	15937000	0	0	0	0	0	0	0	8255200	0	0	0	0	0	CM30K		6	28.704	32	401310000	0	12760000	2537000	9064600	0	20710000	173820000	24304000	37665000	60203000	43931000	12127000	0	0	0	0	0
P61981	14-3-3 protein gamma	YWHAG	29681000	39528000	31851000	24649000	36586000	49518000	57031000	33100000	36244000	26743000	44901000	33669000	0	5584800	8200700	8003400	11324000	7276000	27208000	30330000	36055000	48884000	30435000	57051000	CM30K	Yes	16	265.23	247	401240000	8328800	20115000	22632000	12238000	16034000	27510000	55446000	46912000	28723000	19725000	33075000	25883000	0	1682900	559470	637720	1097800
Q15185	Prostaglandin E synthase 3	PTGES3	0	22043000	22154000	12260000	16184000	24515000	29101000	25402000	27886000	34622000	17777000	21566000	0	12101000	0	7732800	0	0	29990000	0	21084000	0	15478000	0	CM30K		6	298.45	76	400970000	0	30738000	23040000	8882400	15036000	34166000	75732000	37516000	51500000	44943000	13453000	29007000	979240	3210800	0	1553400	0
Q9NVA2	Septin-11	SEPTIN11	4115300	15306000	21982000	10279000	15162000	21922000	35925000	37052000	42362000	43959000	38238000	47242000	0	0	0	0	0	0	13197000	17051000	16876000	0	18860000	0	CM30K		17	304.97	174	400760000	849250	7248000	14327000	4952100	8776900	17493000	72408000	62170000	58750000	41369000	38770000	44573000	0	105000	0	0	526860
P30408	Transmembrane 4 L6 family member 1	TM4SF1	0	0	0	0	0	0	0	0	0	0	0	0	0	0	0	0	0	0	0	0	0	0	0	0	CM100K CM30K ECM100K ECM30K		1	5.5529	28	399960000	25985000	28645000	12870000	32083000	31194000	34674000	36292000	19154000	27039000	8200500	18246000	15864000	0	7975200	12131000	4607200	13605000
Q12884	Prolyl endopeptidase FAP	FAP	74908000	37788000	46263000	65386000	35182000	55030000	48038000	35210000	34515000	38048000	32175000	28205000	12895000	93814000	71352000	61056000	76197000	60955000	120650000	97427000	113330000	18341000	104220000	52718000	CM30K		33	323.31	449	398960000	10711000	9570100	12581000	15914000	9359400	21709000	47937000	13321000	16117000	17678000	10246000	9282900	621720	14065000	16090000	5278400	16410000
O75367	Core histone macro-H2A.1	MACROH2A1	17220000	13229000	27879000	48433000	0	16512000	16291000	27279000	20894000	33586000	13610000	16549000	288740000	230470000	221480000	226640000	299910000	252940000	44778000	10040000	14058000	8357200	17713000	8295700	CM100K CM30K ECM100K ECM30K		14	220.51	132	398740000	3367600	3508600	8634600	4848600	0	5595200	11863000	11574000	9570500	14821000	5579100	8502000	17858000	27650000	58011000	36354000	79557000
P63313	Thymosin beta-10	TMSB10	0	0	0	0	0	0	0	0	0	0	0	0	0	0	0	0	0	0	0	0	0	0	0	0	CM30K		1	2.5193	11	397470000	15164000	0	0	0	0	0	107760000	68716000	60425000	53042000	0	78139000	0	0	0	0	0
Q14195;Q14117	Dihydropyrimidinase-related protein 3;Dihydropyrimidinase	DPYSL3;DPYS	16080000	0	26961000	15377000	0	34070000	45595000	76756000	74004000	68301000	62760000	66595000	0	0	0	0	0	0	19827000	11500000	11231000	0	10880000	0	CM30K		25	323.31	224	391960000	3186700	3911700	32106000	8152400	0	41038000	62716000	50556000	56219000	34023000	35052000	44295000	0	293290	0	0	998360
O00303	Eukaryotic translation initiation factor 3 subunit F	EIF3F	11714000	13200000	20266000	21086000	15312000	19722000	27103000	27106000	25891000	28025000	24739000	21921000	0	13891000	23776000	18442000	25645000	18466000	24595000	13712000	14159000	0	13036000	0	#N/A		11	85.287	198	391790000	3056200	13506000	12462000	12722000	7232000	27409000	80888000	56366000	39915000	41828000	29997000	38698000	0	2267600	1964800	1574700	3691400
Q9H3N1	Thioredoxin-related transmembrane protein 1	TMX1	0	0	12683000	0	0	11140000	38472000	39890000	43865000	51058000	52105000	63983000	0	0	0	18497000	22683000	22470000	54950000	0	45456000	0	71599000	0	CM30K		10	62.314	80	390600000	0	0	4680600	752050	0	4392800	62307000	21256000	43082000	11532000	19569000	40658000	467450	0	0	4280200	14404000
P20674	Cytochrome c oxidase subunit 5A, mitochondrial	COX5A	0	0	11411000	0	0	13457000	23901000	18692000	25634000	43954000	22246000	30994000	0	6759400	0	4650200	8892900	0	116480000	86577000	95224000	34225000	97773000	39179000	CM100K CM30K ECM100K ECM30K		7	75.511	103	390370000	0	0	1092800	0	0	1362300	29668000	15325000	29065000	29146000	13161000	30505000	0	2320400	0	1079100	4240800
P55290	Cadherin-13	CDH13	33551000	26278000	35733000	37143000	33756000	40593000	51823000	69809000	61030000	40984000	59002000	61649000	0	20776000	18101000	18851000	62964000	40083000	17306000	40190000	29966000	0	88033000	27442000	CM30K		19	323.31	259	390130000	5206300	11209000	16704000	9207300	13991000	20935000	56836000	49364000	46849000	20930000	26048000	37162000	0	1711400	3241000	1355500	12350000
Q13838	Spliceosome RNA helicase DDX39B	DDX39B	10163000	21255000	34492000	26341000	29456000	25008000	61924000	50410000	68913000	90475000	59137000	60338000	0	7690200	10819000	12573000	8625300	10675000	41937000	7265600	14917000	0	10223000	0	CM30K		20	108.21	229	386920000	2228200	6093800	22130000	13142000	14707000	17054000	67538000	37551000	46194000	49893000	30778000	36433000	0	1141200	1656200	2210900	2430800
P16615;O14983;Q93084	Sarcoplasmic/endoplasmic reticulum calcium ATPase 2;Sarcoplasmic/endoplasmic reticulum calcium ATPase 1;Sarcoplasmic/endoplasmic reticulum calcium ATPase 3	ATP2A2;ATP2A1;ATP2A3	0	0	3493600	0	0	8354400	58782000	75682000	62398000	85414000	70150000	74804000	0	2933600	1820500	0	2576400	3960400	71193000	21677000	41833000	12570000	20279000	15705000	CM100K CM30K ECM100K ECM30K		42	323.31	359	386290000	0	0	3204100	499830	0	6353800	71540000	52478000	46887000	49584000	37274000	45247000	199630	835280	943630	220980	1967400
O75352	Mannose-P-dolichol utilization defect 1 protein	MPDU1	0	0	7093600	0	0	6468400	13380000	23993000	20903000	9733100	9026600	16064000	0	0	0	0	7014000	0	11832000	12176000	16708000	35864000	13951000	44887000	CM100K CM30K ECM100K ECM30K		3	7.1826	50	386210000	0	0	13126000	0	0	12533000	56360000	71774000	36356000	23256000	22104000	39812000	3102200	2506300	3398300	1380400	4393700
P05198	Eukaryotic translation initiation factor 2 subunit 1	EIF2S1	3432400	5808700	15057000	7838300	9113400	17374000	32387000	42638000	31733000	47799000	38617000	38008000	0	43356000	46321000	37246000	50752000	50300000	43810000	21529000	16528000	0	18937000	0	CM100K CM30K ECM100K ECM30K		17	312.54	189	385470000	626880	2327000	11726000	3538300	6973700	13836000	52261000	36563000	37292000	39640000	30869000	34678000	916690	8072700	22291000	3088200	26469000
P31930	Cytochrome b-c1 complex subunit 1, mitochondrial	UQCRC1	0	0	10113000	0	0	11127000	27154000	46520000	44499000	48805000	43095000	51657000	0	5460900	0	4146300	14677000	6041200	74007000	125520000	68911000	0	105930000	0	CM100K CM30K ECM100K ECM30K		19	323.31	222	385400000	0	187700	4704400	404920	0	4581900	43921000	35807000	37145000	28373000	18516000	26341000	0	1540500	779490	793950	5894900
Q6DD88	Atlastin-3	ATL3	1543300	5276400	15166000	10539000	2561400	12187000	50671000	67009000	64219000	59340000	74425000	66063000	0	7147500	0	0	5169000	6720300	14364000	6061200	10895000	0	7753500	0	CM30K		22	323.31	267	385400000	962600	1766100	6418300	6503100	1594300	7741800	74287000	59240000	61602000	39606000	51164000	47506000	0	722120	1509800	131340	3605300
Q6S8J3;P0CG38;P0CG39;Q9BYX7	POTE ankyrin domain family member E;POTE ankyrin domain family member I;POTE ankyrin domain family member J;Putative beta-actin-like protein 3	POTEE;POTEI;POTEJ;POTEKP	166410000	242980000	195330000	151400000	164980000	210630000	336680000	486130000	434000000	384690000	471530000	634040000	0	224890000	173240000	260280000	153150000	99474000	95670000	191240000	149490000	0	163690000	0	CM30K		16	22.587	364	381820000	4740300	19008000	15020000	9011200	9045800	17604000	61695000	53979000	41925000	26217000	32132000	48890000	498650	4039600	5160200	4316600	4114900
Q99584	Protein S100-A13	S100A13	0	0	9969100	0	0	0	26538000	27407000	17506000	22076000	16327000	23315000	17160000	22297000	13937000	0	20417000	0	18766000	17361000	32275000	34268000	17046000	41590000	CM30K		4	19.512	61	380540000	3442500	0	2884000	34641000	0	3414200	49431000	58910000	20899000	17900000	20858000	22319000	3092000	5012900	7864300	2309200	10058000
P57088	Transmembrane protein 33	TMEM33	0	0	0	0	0	8587300	24609000	20180000	11793000	23225000	22160000	13767000	0	0	0	39610000	29300000	34696000	80691000	75348000	67306000	0	79174000	0	CM30K		9	98.286	77	379230000	1533400	0	915020	0	0	2625100	31258000	51407000	18190000	26043000	26828000	14293000	0	14573000	8035400	6409500	17107000
P84090	Enhancer of rudimentary homolog	ERH	0	0	9244700	0	0	0	15781000	26959000	31106000	30211000	31272000	26656000	0	0	0	0	0	0	10485000	0	0	0	0	0	CM30K		4	147.74	34	377880000	1636100	7743500	9856200	0	7850600	9414700	78588000	43960000	83122000	45627000	39323000	45996000	0	0	0	0	0
P30626	Sorcin	SRI	19993000	14775000	20703000	15323000	17377000	18388000	19575000	12478000	23918000	25416000	15010000	20708000	0	0	0	0	0	0	9496700	0	10642000	0	12144000	0	CM100K CM30K ECM100K ECM30K		11	28.14	93	376140000	9357000	16926000	29358000	9712000	23207000	36316000	55934000	25602000	59530000	40177000	18930000	31835000	0	0	0	0	2358100
P31943	Heterogeneous nuclear ribonucleoprotein H	HNRNPH1	0	1998700	13800000	4043700	2078200	10914000	51113000	56715000	58855000	72295000	45289000	59159000	0	4598100	3223200	8622400	3815100	0	22908000	9735200	11300000	0	6626100	0	CM100K CM30K ECM100K ECM30K		15	323.31	149	371610000	0	1121300	11158000	2542000	3814800	9041700	76708000	56811000	60346000	49150000	26749000	45634000	403950	1963200	3001400	3054200	3948700
P61009	Signal peptidase complex subunit 3	SPCS3	0	0	0	0	0	0	41864000	33127000	26904000	0	28250000	0	0	0	0	0	0	0	68718000	58357000	29392000	0	0	0	CM30K		5	13.247	37	369810000	0	0	4407700	0	0	6810000	46522000	19473000	28381000	17517000	30094000	17133000	982120	4128000	5976800	2692700	11622000
P30040	Endoplasmic reticulum resident protein 29	ERP29	0	0	6979800	0	0	7777200	22063000	42543000	30076000	32547000	29310000	32275000	0	0	0	0	0	0	26409000	0	12635000	0	11439000	0	CM100K CM30K ECM100K ECM30K		10	77.477	105	369370000	515340	0	4774400	0	1669700	7827700	64177000	66927000	53600000	49473000	33188000	50052000	0	241940	0	116690	1138300
P24539	ATP synthase F(0) complex subunit B1, mitochondrial	ATP5PB	0	0	12625000	0	0	12214000	44633000	60189000	55146000	66400000	64661000	50993000	0	4963300	0	0	0	0	61309000	57622000	53373000	100120000	44034000	107900000	CM100K CM30K ECM100K ECM30K		13	241.1	149	368750000	0	0	3072400	0	0	5736800	46915000	30977000	34109000	42149000	31154000	25947000	0	855860	0	244490	3176000
P62333	26S proteasome regulatory subunit 10B	PSMC6	18278000	23809000	27098000	33036000	22375000	35686000	38298000	38732000	36602000	47304000	41303000	28760000	0	0	0	14128000	7562100	0	10400000	2350300	2175700	0	0	0	CM30K		19	307.94	187	368290000	3970500	24900000	16642000	18506000	16389000	32056000	58969000	39890000	42095000	39420000	35043000	23218000	574480	323300	2505900	3723200	2807900
P21291	Cysteine and glycine-rich protein 1	CSRP1	0	6219900	15080000	11963000	8349700	17148000	38190000	31823000	42004000	39276000	32072000	37649000	0	0	0	0	0	0	9015600	10548000	21362000	17688000	12064000	15842000	CM100K CM30K ECM100K ECM30K		7	207.48	111	367810000	198210	4977400	16767000	7621800	8033400	21514000	82921000	38524000	57861000	37222000	29592000	49117000	0	0	0	0	0
O43169	Cytochrome b5 type B	CYB5B	0	0	11573000	0	0	0	26772000	41899000	38144000	38897000	36974000	35555000	0	48068000	26821000	33579000	35114000	28671000	77409000	79089000	67762000	0	78716000	0	CM100K CM30K ECM100K ECM30K		6	147.43	84	367240000	0	0	5641700	1391400	0	14914000	55722000	14286000	4073400	43533000	13760000	38164000	0	8818000	10620000	5447400	16258000
O75369	Filamin-B	FLNB	50461000	43283000	119370000	21846000	44892000	181350000	258740000	214310000	247070000	293730000	248420000	263790000	0	3405700	5714200	5392200	2578500	0	66682000	50676000	91433000	21608000	101430000	37268000	CM100K CM30K ECM100K ECM30K		134	323.31	1142	366940000	934300	5303100	13320000	2878900	5436100	22459000	76107000	41108000	43913000	49956000	33724000	41674000	0	440950	584900	288380	148520
Q07021	Complement component 1 Q subcomponent-binding protein, mitochondrial	C1QBP	22749000	0	26354000	0	0	24759000	65796000	59416000	66567000	87880000	51121000	71360000	0	0	0	0	0	0	52223000	31243000	34805000	55132000	36444000	49867000	CM30K		4	62.201	105	366560000	4644600	7903800	8353400	0	7335300	13754000	79014000	33818000	28613000	41213000	27504000	37600000	977270	0	0	0	737030
O60701	UDP-glucose 6-dehydrogenase	UGDH	5080800	33002000	55638000	11865000	33578000	36310000	31349000	28932000	25951000	34580000	30770000	31015000	0	5513300	3658000	2475300	2897300	0	17272000	9397100	15664000	4147800	9904700	3335400	CM100K CM30K ECM100K ECM30K		24	323.31	229	365380000	1480600	32281000	40631000	7404500	29766000	41120000	44815000	34403000	26340000	25866000	18314000	24112000	9602800	1445700	1560100	750930	1999500
Q6DRA6;Q6DN03	Putative histone H2B type 2-D;Putative histone H2B type 2-C	H2BC19P;H2BC20P	26397000	42849000	0	38973000	0	9324600	22490000	52162000	31083000	44674000	0	39836000	0	0	0	0	0	0	0	0	0	0	0	0	CM30K		5	14.013	54	364130000	10594000	15939000	5808500	27183000	7432700	10561000	26911000	101880000	34771000	23261000	52462000	30818000	0	3945500	4191700	2619500	5543700
Q9H223	EH domain-containing protein 4	EHD4	20599000	21389000	19077000	16974000	12803000	22289000	35828000	33163000	33248000	44678000	29841000	33374000	0	24624000	17600000	24627000	16605000	20457000	45139000	35020000	34637000	0	30252000	0	CM30K		27	323.31	206	364020000	4913800	17262000	11480000	7790700	11924000	24471000	55601000	44151000	31751000	32043000	19346000	28122000	0	5127000	4862800	3135300	5279800
Q9Y3A6	Transmembrane emp24 domain-containing protein 5	TMED5	0	0	0	0	0	33295000	24010000	29918000	25717000	27295000	26001000	26283000	0	0	40629000	0	53949000	0	166360000	36178000	34776000	0	45038000	0	CM30K		6	56.907	52	363800000	0	0	0	0	0	19235000	46895000	39068000	32647000	24981000	20724000	26192000	0	5116000	17985000	1980200	26207000
P61006	Ras-related protein Rab-8A	RAB8A	0	37349000	36783000	22283000	41494000	38496000	31066000	32219000	44220000	26491000	40374000	41031000	0	30526000	18064000	22450000	19279000	17767000	27000000	45599000	39561000	0	42988000	0	CM30K		11	111.76	107	363120000	1506100	18531000	21114000	10522000	23581000	29213000	16033000	28902000	45343000	9834100	23351000	29802000	0	5654900	6863900	3160700	11635000
P42830	C-X-C motif chemokine 5	CXCL5	0	0	0	0	0	0	0	21191000	0	0	26441000	0	0	0	0	0	0	0	0	0	0	0	0	0	CM100K CM30K ECM100K ECM30K		3	7.9175	19	359500000	0	6139200	29931000	0	6269900	10556000	152310000	30391000	28673000	12483000	29604000	25946000	0	0	0	0	0
P80162	C-X-C motif chemokine 6	CXCL6	47029000	0	0	0	0	0	14869000	34270000	14754000	14338000	42227000	26215000	0	0	0	0	0	0	0	0	5817400	0	0	0	CM30K		3	5.75	27	359030000	26751000	0	5042500	4876200	0	0	55081000	62047000	48780000	27998000	57749000	50359000	0	1969100	0	0	4337900
Q99714	3-hydroxyacyl-CoA dehydrogenase type-2	HSD17B10	0	0	11410000	0	0	11825000	25118000	22905000	18655000	35253000	15586000	22271000	0	0	0	0	0	0	16448000	8053200	11882000	0	9663800	0	CM30K		14	310.7	142	358410000	598090	0	8967100	665950	0	15167000	85849000	48115000	47632000	50466000	34140000	39092000	0	0	0	0	0
Q58FF6	Putative heat shock protein HSP 90-beta 4	HSP90AB4P	0	0	0	0	0	0	148940000	0	0	0	0	182020000	0	0	0	0	0	0	0	0	0	0	0	0	CM30K		6	15.887	32	357870000	1399800	26866000	26555000	6450300	17409000	27771000	74609000	16769000	41526000	40740000	13520000	41555000	0	839710	2025600	684180	1295100
Q13200	26S proteasome non-ATPase regulatory subunit 2	PSMD2	27597000	29807000	37044000	32927000	34078000	36617000	41577000	44383000	39627000	42916000	42695000	41390000	0	54314000	70463000	46907000	67641000	60575000	28222000	15450000	27765000	0	29367000	0	CM30K		42	323.31	634	357790000	4963200	12958000	17218000	16508000	12453000	24058000	42967000	40197000	29022000	24690000	21751000	22600000	703370	9821700	16724000	4339400	17191000
Q7RTV2	Glutathione S-transferase A5	GSTA5	0	0	0	0	0	0	0	0	0	0	0	0	0	0	0	0	0	0	0	0	0	0	0	0	CM30K		1	2.3925	15	355780000	3417400	115330000	44369000	6023300	108350000	71838000	0	1614500	2360400	0	608590	1870100	0	0	0	0	0
P01591	Immunoglobulin J chain	JCHAIN	33982000	174670000	129430000	0	132240000	125280000	0	0	0	0	0	0	0	0	0	0	0	0	0	0	0	0	0	0	CM100K CM30K ECM100K ECM30K		2	4.4797	16	352770000	5899500	272870000	19985000	7009400	25649000	28368000	0	0	0	0	0	0	0	0	0	0	0
Q9Y277	Voltage-dependent anion-selective channel protein 3	VDAC3	0	0	7836700	6065300	0	6395500	37266000	41052000	40311000	56903000	25430000	44215000	0	0	0	0	0	0	28351000	20311000	28325000	18864000	20537000	23228000	CM30K		9	247.5	110	352740000	0	2032700	3669000	3660200	0	7392700	66497000	46687000	52162000	47298000	17723000	43120000	0	0	0	0	0
Q9BTV4	Transmembrane protein 43	TMEM43	0	0	12184000	0	0	11328000	37935000	48875000	36000000	50486000	44705000	40130000	0	47458000	30138000	69505000	49593000	40431000	104320000	112480000	122330000	0	132100000	0	CM30K		24	298.74	286	352610000	238130	1688800	1838500	824500	1348900	1703700	27726000	25803000	28617000	23827000	16832000	23772000	0	1369000	1573100	2609700	11537000
P42677	40S ribosomal protein S27	RPS27	0	0	0	0	0	0	24806000	0	30634000	33432000	0	0	0	0	0	0	0	0	0	0	0	0	0	0	CM100K CM30K ECM100K ECM30K		4	6.7366	22	352200000	5768500	0	7960100	10739000	0	12859000	63156000	52512000	51670000	51585000	37497000	44019000	6746500	0	3037700	2679500	0
P61106	Ras-related protein Rab-14	RAB14	8185300	10503000	15421000	9841600	11664000	16272000	29185000	22744000	22270000	37751000	23916000	25318000	0	0	0	0	0	0	24080000	8449600	7452800	0	5438900	0	CM30K		12	147.69	146	349720000	2751500	8044100	19947000	4887200	8512300	25730000	64324000	33316000	47428000	45584000	26029000	38427000	0	159790	0	0	0
P62318	Small nuclear ribonucleoprotein Sm D3	SNRPD3	0	0	8919600	15314000	0	6582200	16037000	28348000	31693000	48967000	33931000	32986000	0	0	0	0	0	0	12761000	0	0	0	0	0	CM30K		5	130.03	37	349650000	4402700	0	4485200	22218000	0	14681000	32535000	44584000	56088000	67010000	34497000	47332000	0	0	3655000	0	0
P07339	Cathepsin D	CTSD	8174600	0	10974000	11309000	0	11038000	31971000	38013000	49637000	58207000	43355000	44927000	0	4942400	0	0	8584700	16452000	50458000	20438000	17581000	0	22487000	0	CM100K CM30K ECM100K ECM30K		13	200.97	145	349410000	2250600	3985300	9494900	4704400	0	10318000	68807000	39320000	50589000	40241000	29789000	34012000	0	1129700	0	0	2473800
Q9ULV4	Coronin-1C	CORO1C	9200400	25984000	32841000	11920000	25144000	32053000	27468000	33110000	38534000	24957000	41485000	32689000	0	0	0	0	6486900	0	29513000	34467000	26075000	0	30428000	0	CM30K		15	167.06	145	349340000	1556200	17364000	25900000	4139200	18805000	30045000	36458000	31858000	52125000	21804000	25657000	31327000	0	1530400	800790	305910	1740300
P07741	Adenine phosphoribosyltransferase	APRT	6822100	25605000	16167000	6864700	16922000	19561000	24124000	22415000	21457000	23499000	20999000	24096000	0	12293000	8450000	11430000	10582000	9607600	42296000	27979000	23895000	0	25142000	0	CM100K CM30K ECM100K ECM30K		10	228.43	127	349090000	2979300	27368000	17404000	3653700	26554000	24648000	56810000	29527000	27601000	12940000	19912000	14371000	0	6858900	4567800	1858500	6522500
P49189	4-trimethylaminobutyraldehyde dehydrogenase	ALDH9A1	7168000	88745000	89613000	4940300	92012000	85145000	15011000	11851000	10350000	17927000	11902000	10609000	0	0	0	0	0	0	7903200	5109800	6287600	0	0	0	CM100K CM30K ECM100K ECM30K		13	88.317	107	348980000	1327500	81314000	47187000	1328900	74622000	69664000	20496000	10807000	9524800	11084000	6609600	9124800	0	0	0	0	0
P05109	Protein S100-A8	S100A8	0	0	0	0	0	0	0	0	0	0	0	0	0	0	0	0	0	0	0	0	0	0	0	0	CM100K CM30K ECM100K ECM30K		4	14.815	8	348740000	0	0	0	0	0	0	0	0	0	0	0	0	0	0	0	0	0
P09104	Gamma-enolase	ENO2	10822000	11646000	10400000	0	11439000	25971000	42091000	30214000	34623000	25798000	38150000	34525000	0	0	15240000	0	22411000	11497000	15935000	39655000	52479000	0	40606000	22241000	CM100K CM30K ECM100K ECM30K		22	203.13	140	346370000	1538500	3076100	4230500	5877900	8681100	16845000	130590000	20932000	19220000	19172000	21485000	17041000	363290	2776100	2284300	708170	4045000
P01111	GTPase NRas	NRAS	0	10589000	17603000	24479000	18506000	18649000	16558000	13686000	16393000	18704000	17100000	20607000	0	41234000	17956000	24261000	16883000	0	55444000	48745000	33473000	0	41216000	0	CM100K CM30K ECM100K ECM30K		8	66.193	72	345500000	1390900	11421000	16113000	9723200	19812000	30082000	52296000	17770000	32099000	20543000	16099000	23798000	0	4531500	2050900	968250	2272100
P47914	60S ribosomal protein L29	RPL29	0	0	0	23994000	0	0	0	30276000	0	0	22413000	0	0	0	0	0	0	0	0	0	0	0	0	0	CM100K CM30K ECM100K ECM30K		3	4.2165	16	340700000	0	9916600	8893900	35350000	11686000	12964000	43042000	74594000	33511000	22210000	46204000	38871000	0	0	0	0	0
O00231	26S proteasome non-ATPase regulatory subunit 11	PSMD11	37800000	23038000	34486000	47094000	13933000	27745000	39967000	42167000	38282000	43939000	44450000	36655000	0	15785000	27725000	15064000	13598000	18368000	21558000	8374800	14344000	0	7191600	0	#N/A		26	220.31	220	340610000	8926400	11036000	18003000	26458000	7572100	21925000	50212000	39692000	32269000	30810000	29164000	22090000	541170	5472000	4998700	1726900	6976200
P53621	Coatomer subunit alpha	COPA	6125000	16351000	21275000	18426000	13940000	24444000	79851000	70195000	64906000	91048000	66389000	57421000	8656200	14076000	16737000	30465000	15287000	15322000	22733000	9149100	20308000	0	13946000	2082300	CM30K		62	323.31	622	340350000	1076100	6491200	10887000	7334400	5652100	16734000	72279000	40049000	36183000	40283000	28890000	31478000	882080	2091800	4824500	3633600	5017500
P61513;A6NKH3	60S ribosomal protein L37a;Putative 60S ribosomal protein L37a-like protein	RPL37A;RPL37AP8	6666900	0	6106200	0	0	0	13237000	13690000	12587000	12542000	16841000	10662000	0	0	0	0	0	0	0	0	0	0	0	0	CM30K		5	68.029	30	340040000	2607200	0	7138300	6730900	0	11069000	98703000	42802000	46893000	41195000	51738000	31094000	0	0	0	0	0
Q15008	26S proteasome non-ATPase regulatory subunit 6	PSMD6	15887000	16177000	23849000	18775000	19955000	27813000	27787000	27630000	33781000	26022000	28710000	31537000	28577000	30923000	34919000	31979000	34251000	32583000	11945000	10474000	12372000	0	6951600	0	CM30K		22	162.44	242	339810000	4018100	9138100	12591000	9990400	12611000	27292000	50513000	36484000	26928000	21327000	25177000	27623000	3176800	8598500	13027000	6611600	15192000
Q13409	Cytoplasmic dynein 1 intermediate chain 2	DYNC1I2	0	90601000	59838000	53137000	69313000	54064000	131180000	89931000	111760000	72536000	108880000	62545000	0	0	0	0	0	0	39720000	0	62571000	0	80211000	0	CM30K		15	189.46	62	338110000	182340	167890000	3866800	935410	124250000	1329400	16690000	1992800	5290100	1508700	1843400	1510100	0	0	0	0	0
O15427	Monocarboxylate transporter 4	SLC16A3	17122000	24092000	36894000	34165000	31558000	52110000	49152000	32082000	28007000	32290000	32929000	35126000	0	45103000	66466000	23222000	74859000	43722000	43010000	61041000	71509000	56046000	67394000	0	CM100K CM30K ECM100K ECM30K		8	42.263	169	336450000	4233500	9358300	6713000	5336000	13708000	22937000	53512000	18647000	21505000	16871000	13729000	21834000	0	6152300	9106700	1428000	11984000
P16152	Carbonyl reductase [NADPH] 1	CBR1	12604000	23846000	22830000	13580000	28934000	17706000	32637000	22166000	23956000	28163000	20658000	17739000	0	8347900	0	0	9545600	7593900	37071000	21274000	37328000	0	31778000	0	CM100K CM30K ECM100K ECM30K		13	272.21	136	336400000	3762100	31095000	33560000	8941200	26619000	33672000	56486000	29245000	16250000	21946000	17010000	8639300	0	1897500	777230	592540	3371800
Q9Y394	Dehydrogenase/reductase SDR family member 7	DHRS7	0	0	72929000	0	0	33598000	39865000	61916000	51433000	31814000	62079000	46869000	0	26585000	31304000	53950000	42849000	22404000	54961000	43175000	52175000	53593000	49517000	62994000	CM30K		10	43.773	120	335570000	0	38471000	69182000	0	181590	44838000	23435000	20950000	20513000	14977000	12718000	16826000	0	3532800	5007600	2781500	14374000
P20073	Annexin A7	ANXA7	15660000	5618900	11306000	13321000	11175000	14415000	26812000	23981000	28833000	25545000	23798000	22526000	0	0	3572000	4804800	18636000	6255200	6679300	21460000	15963000	0	42421000	0	CM100K CM30K ECM100K ECM30K	Yes	22	245.12	194	334870000	5845600	3466100	11784000	13014000	9395500	22656000	62392000	25917000	39138000	24441000	24842000	24107000	0	890180	1292400	697320	13399000
P68402	Platelet-activating factor acetylhydrolase IB subunit alpha2	PAFAH1B2	0	18527000	17716000	18106000	15259000	22256000	24651000	30458000	23774000	19015000	25783000	23557000	0	13676000	0	20349000	0	0	24121000	21992000	21091000	0	23491000	0	CM30K		6	185.1	83	330560000	1292700	17664000	10259000	7747400	11439000	28905000	53076000	46225000	31618000	12118000	22437000	27381000	0	5441300	3696700	3570700	4671600
O14949	Cytochrome b-c1 complex subunit 8	UQCRQ	0	0	0	0	0	0	8633100	10066000	10338000	11487000	14230000	11545000	0	0	0	0	0	0	25631000	29129000	33230000	0	27726000	0	CM100K CM30K ECM100K ECM30K		5	33.405	47	329410000	0	0	1256100	0	0	0	27462000	43813000	21994000	29362000	14260000	32633000	0	0	0	1477400	723190
Q99733	Nucleosome assembly protein 1-like 4	NAP1L4	0	39473000	18792000	0	0	57378000	101290000	77395000	97257000	103620000	81939000	99030000	0	0	114590000	84444000	89756000	0	66896000	48033000	76569000	0	68479000	0	CM30K		12	140.09	104	329160000	227390	12984000	264410	0	9417500	24179000	52990000	18980000	34324000	28378000	7823900	30275000	2148000	11959000	13421000	17241000	13452000
Q02809	Procollagen-lysine,2-oxoglutarate 5-dioxygenase 1	PLOD1	42971000	27992000	36655000	27951000	20778000	34512000	28783000	44111000	39096000	36807000	39511000	39224000	0	0	0	3446200	1824500	0	52479000	30098000	33639000	0	32371000	0	CM30K		33	323.31	397	327770000	10016000	15758000	23977000	11973000	6883000	28990000	39665000	37526000	35600000	24283000	24409000	27413000	0	0	261550	456260	1060000
P84095	Rho-related GTP-binding protein RhoG	RHOG	0	21609000	21216000	0	19326000	20671000	19277000	15134000	18866000	19379000	18291000	19348000	0	0	0	0	0	0	24668000	31880000	22755000	0	27087000	0	CM30K		11	226.56	81	326530000	542560	12042000	29755000	0	13422000	36335000	60730000	12932000	28120000	22065000	11857000	32758000	452320	0	0	702460	0
P55263	Adenosine kinase	ADK	11370000	107610000	83807000	7073900	87429000	78994000	10241000	6941000	6119500	5197600	6671600	7054000	0	0	0	0	0	0	6911900	0	5910100	0	4253000	0	CM30K		15	110.55	110	325520000	1389200	89640000	48166000	2518600	75075000	69765000	7230700	5489300	5808300	2142200	4144300	6932100	0	0	714980	0	0
O15173	Membrane-associated progesterone receptor component 2	PGRMC2	0	0	7529600	3264100	0	9445300	19344000	16859000	19097000	29535000	22228000	22842000	0	0	18572000	0	0	0	56681000	19789000	17101000	0	16084000	0	CM100K CM30K ECM100K ECM30K		10	323.31	78	324320000	0	737390	7098300	2093600	4054100	16747000	67882000	15347000	21713000	46576000	19521000	22444000	0	11669000	13324000	6067900	3104000
P63220	40S ribosomal protein S21	RPS21	14545000	0	0	11123000	0	0	16710000	10718000	11690000	24384000	15296000	12212000	0	0	0	0	0	0	0	0	0	0	0	0	CM30K		5	98.626	35	322760000	9735600	0	3362900	16173000	10297000	16059000	126830000	18003000	22734000	58939000	19305000	21320000	0	0	0	0	0
Q99653	Calcineurin B homologous protein 1	CHP1	0	0	5731600	0	0	7792800	16486000	11715000	11907000	11906000	11231000	11756000	0	42298000	15980000	15771000	23714000	19879000	37638000	56313000	51872000	0	55311000	0	CM30K		9	161.8	136	322220000	0	0	2490900	0	0	4103900	18062000	16581000	10508000	9527300	14468000	14122000	0	15331000	9056200	5852000	20414000
P41250	Glycine--tRNA ligase	GARS1	13945000	11969000	24076000	34012000	12171000	18559000	63255000	44655000	47583000	61008000	57111000	47654000	0	0	1170900	6989900	6651800	0	30242000	25005000	16397000	0	12800000	0	CM100K CM30K ECM100K ECM30K		25	323.31	308	321400000	2379200	6580000	13852000	10750000	6998500	15488000	80252000	32199000	32654000	36087000	24072000	25017000	0	336280	562590	973770	2038700
P51570	Galactokinase	GALK1	7117500	72199000	51059000	0	45441000	47315000	16111000	18393000	18999000	17033000	12858000	19487000	0	0	0	0	0	0	17269000	0	10903000	0	15776000	0	CM30K		12	81.926	55	317600000	2714900	81933000	54013000	2552900	75800000	63106000	9860000	4952600	2784100	3844100	5568700	3901200	0	0	0	0	404670
A6NCE7;Q9GZQ8;Q9H492	Microtubule-associated proteins 1A/1B light chain 3 beta 2;Microtubule-associated proteins 1A/1B light chain 3B;Microtubule-associated proteins 1A/1B light chain 3A	MAP1LC3B2;MAP1LC3B;MAP1LC3A	0	0	8128700	7317200	0	7691000	11113000	8997500	13628000	9254900	9146800	10290000	0	0	0	0	0	0	0	0	0	0	0	0	#N/A		3	8.6874	38	316010000	0	4217300	10440000	7199400	7229100	9274200	42436000	8260600	25492000	12573000	7402400	14320000	0	5823800	8594100	1759000	19083000
P51991	Heterogeneous nuclear ribonucleoprotein A3	HNRNPA3	4699100	0	11920000	5021900	0	9840600	47150000	46455000	47592000	75745000	40431000	50707000	24641000	0	0	9529200	0	0	30416000	0	0	41120000	0	14422000	CM30K		14	322.01	125	315810000	1831100	581960	2837300	2025600	0	2717400	73583000	44704000	53348000	57263000	28657000	37983000	1419900	0	0	2300900	0
Q9NRP0	Oligosaccharyltransferase complex subunit OSTC	OSTC	0	0	0	0	0	0	27905000	0	33133000	0	0	33776000	0	0	0	0	0	0	24845000	0	45264000	0	0	0	CM30K		2	19.499	30	315250000	0	4214900	2860400	0	0	8215100	61511000	27642000	38838000	34967000	28119000	35712000	0	3184500	0	0	0
P67870	Casein kinase II subunit beta	CSNK2B	17788000	0	24044000	16066000	0	24067000	23638000	25375000	29596000	39790000	27021000	29906000	0	42756000	52752000	33879000	60195000	54424000	30557000	43391000	31024000	0	28606000	0	CM30K		7	162.06	73	314990000	1548700	3447600	3400600	2745100	3554500	7927400	30625000	16568000	31911000	30789000	25904000	25017000	4825300	2143800	13957000	6630900	22118000
P14406	Cytochrome c oxidase subunit 7A2, mitochondrial	COX7A2	3107800	0	0	0	0	3683500	0	0	0	0	0	0	0	0	0	0	0	0	59961000	0	0	0	0	0	CM100K CM30K ECM100K ECM30K		2	7.5405	14	314390000	3363000	0	10695000	0	0	17503000	62503000	0	0	36307000	20482000	38102000	0	0	0	0	0
P55145	Mesencephalic astrocyte-derived neurotrophic factor	MANF	0	0	8446800	0	0	7748700	21372000	24373000	26332000	28660000	21457000	25558000	0	0	0	0	0	0	12410000	0	7433400	0	0	0	CM30K		8	55.195	83	313620000	0	0	6103400	0	0	9675100	69142000	46209000	54033000	41241000	28750000	37845000	0	0	1486700	0	2735900
P13674	Prolyl 4-hydroxylase subunit alpha-1	P4HA1	0	11990000	23133000	0	15019000	24082000	27929000	58661000	51738000	49271000	40326000	47393000	0	0	0	0	0	0	69900000	12864000	11478000	9013600	21371000	6050200	CM100K CM30K ECM100K ECM30K		17	323.31	230	313200000	437470	5997600	5572000	994740	6434000	11788000	40618000	56724000	51316000	36209000	28642000	40322000	0	0	0	0	430430
P17655	Calpain-2 catalytic subunit	CAPN2	1387900	5180600	15429000	8145400	7699900	17497000	46751000	53351000	64988000	60975000	60350000	66985000	0	7251100	12717000	7303400	10346000	11847000	20092000	13821000	18678000	0	18183000	0	CM100K CM30K ECM100K ECM30K		26	323.31	271	312190000	437790	6356600	13073000	3412600	8179300	16937000	64390000	26061000	37921000	25584000	30560000	38428000	0	1518300	3851700	1612500	2015900
P21399	Cytoplasmic aconitate hydratase	ACO1	14850000	125080000	109870000	9991700	104720000	129390000	20199000	16504000	16697000	15353000	14570000	16491000	0	2581500	0	0	0	0	15844000	12273000	18252000	0	12521000	0	CM100K CM30K ECM100K ECM30K		31	323.31	346	312170000	1650800	59293000	49285000	1709800	51700000	56822000	20003000	14103000	16333000	7034800	4639400	10482000	0	276180	0	0	0
Q01628;P13164;Q01629	Interferon-induced transmembrane protein 3;Interferon-induced transmembrane protein 1;Interferon-induced transmembrane protein 2	IFITM3;IFITM1;IFITM2	37840000	11920000	12496000	34122000	0	7598000	14037000	13457000	0	11174000	16196000	26798000	0	28941000	0	0	0	24122000	10515000	16974000	13361000	0	14597000	0	CM30K		2	31.14	44	311440000	14883000	18092000	10001000	23250000	0	7276200	59395000	45639000	33589000	37794000	27577000	33944000	0	4810100	0	5247000	21376000
Q9NQP4	Prefoldin subunit 4	PFDN4	0	0	0	0	0	0	0	26386000	15054000	0	16448000	14958000	0	0	0	0	0	0	0	0	0	0	0	0	CM30K		2	82.029	20	310860000	25133000	0	0	0	0	33241000	32518000	86087000	45582000	19985000	29383000	32582000	0	0	0	0	0
Q8N5K1	CDGSH iron-sulfur domain-containing protein 2	CISD2	0	0	4485900	0	0	6431400	15649000	15788000	16746000	20957000	11785000	13759000	0	0	0	11157000	12341000	14836000	22794000	32241000	24766000	0	28999000	18819000	CM30K		8	150.44	83	310480000	0	0	1347300	0	0	5665100	50149000	39243000	27852000	30416000	16900000	28300000	0	2113800	0	2571500	6396200
Q99873;Q9NR22	Protein arginine N-methyltransferase 1;Protein arginine N-methyltransferase 8	PRMT1;PRMT8	2729100	0	16369000	7066800	12558000	23931000	24348000	31395000	33514000	41932000	28373000	20053000	0	0	0	0	0	0	7939500	0	0	0	0	0	CM30K		18	108.52	108	309840000	722240	6737600	19333000	2609600	5867600	33467000	41085000	50893000	54134000	41357000	24146000	19432000	0	0	986730	379170	1303100
Q9H4G4	Golgi-associated plant pathogenesis-related protein 1	GLIPR2	0	0	5903200	0	0	21401000	7518100	22154000	0	0	0	0	0	30135000	22262000	17910000	23538000	20494000	0	56098000	45337000	0	51923000	0	CM30K		7	190.07	42	309520000	2714400	3227800	8976800	0	5729700	5749100	20108000	3676900	3623000	2782200	0	2760900	1952400	13924000	17357000	5551800	20775000
O14880	Microsomal glutathione S-transferase 3	MGST3	0	0	6172800	0	0	0	19181000	21375000	24359000	36034000	16135000	22354000	0	0	0	0	0	0	68061000	32529000	27501000	0	26606000	0	CM100K CM30K ECM100K ECM30K		3	31.706	51	308360000	0	0	5989300	1957000	0	4385300	48938000	28459000	43420000	40297000	16378000	34788000	0	0	0	0	2763200
P62195	26S proteasome regulatory subunit 8	PSMC5	27416000	33667000	33231000	33498000	37072000	35227000	35694000	40610000	38675000	36696000	39521000	35166000	0	25828000	23723000	43452000	23315000	21624000	23417000	12582000	15066000	0	10735000	0	CM30K		24	323.31	254	307990000	7439100	13895000	18219000	9696200	15997000	25945000	45495000	34156000	35312000	27556000	25079000	22914000	1091400	1763700	2546100	2976100	4886100
Q00839	Heterogeneous nuclear ribonucleoprotein U	HNRNPU	3734100	1754000	11318000	6519500	0	13639000	70344000	73372000	85532000	129870000	82011000	67192000	0	13543000	20022000	20797000	11047000	7931000	32013000	0	4984300	0	4457400	0	CM30K		23	323.31	236	306770000	750660	431420	3296400	2229300	0	8249900	56845000	34739000	44402000	59638000	32848000	26871000	843250	3657200	8367400	2886800	5466000
P00966	Argininosuccinate synthase	ASS1	12798000	145580000	127150000	7761900	70230000	97113000	0	0	0	0	0	0	0	0	0	0	0	0	2260700	0	0	0	0	0	CM100K CM30K ECM100K ECM30K		12	141.85	64	306320000	3234300	98448000	53354000	4390200	68637000	76818000	0	147950	0	0	0	0	51975	384020	0	0	0
Q14315	Filamin-C	FLNC	4504700	9544200	25766000	8272000	11196000	52386000	99622000	66136000	72548000	73632000	69959000	92739000	0	0	5426500	2199100	3866900	4420400	42958000	23483000	53945000	11272000	56143000	10756000	CM30K		125	323.31	997	305840000	793120	4287500	6411200	2282900	4040100	22263000	62427000	32954000	41134000	28483000	27877000	43513000	38832	349050	576250	207150	718630
P45877	Peptidyl-prolyl cis-trans isomerase C	PPIC	0	0	40872000	0	0	42392000	0	36469000	27012000	34457000	21972000	30029000	0	0	0	0	0	0	0	0	0	0	0	0	CM100K CM30K ECM100K ECM30K		3	16.366	33	304090000	0	16679000	17530000	0	15300000	28451000	50072000	33516000	30493000	30940000	19543000	29414000	0	7131900	0	1618600	0
P31948	Stress-induced-phosphoprotein 1	STIP1	11974000	3363500	15520000	7154400	4663200	19213000	51571000	43204000	44092000	49767000	50811000	41939000	0	0	0	0	0	0	22282000	14685000	40759000	17694000	21570000	17056000	CM100K CM30K ECM100K ECM30K		29	168.64	201	303190000	2122900	2084400	10382000	2761800	1531600	12545000	63041000	32964000	36173000	34133000	33325000	30647000	0	0	0	0	0
O75131	Copine-3	CPNE3	10404000	17991000	13003000	0	20414000	21237000	46576000	22685000	26832000	35839000	29312000	32061000	0	55799000	50834000	26982000	65044000	50592000	79651000	103020000	109060000	0	97672000	51548000	CM100K CM30K ECM100K ECM30K		17	60.701	150	303150000	1278300	2846500	5860900	868930	4173400	13327000	47245000	7629100	6997900	8779300	7293800	7658900	818630	11625000	13804000	3431500	23862000
P27105	Stomatin	STOM	44940000	26685000	35281000	31641000	32624000	35926000	20387000	14721000	13691000	15035000	17780000	0	0	30766000	0	0	0	0	26365000	37191000	46939000	9256700	61466000	0	CM100K CM30K ECM100K ECM30K		9	118.27	113	302810000	6016700	18199000	12531000	20960000	21946000	32967000	29769000	3890600	8809900	7265100	6823600	1320900	852460	6514700	5568100	216300	556280
P61923	Coatomer subunit zeta-1	COPZ1	0	0	0	0	0	7626600	16747000	14129000	16461000	14964000	16366000	14160000	0	0	0	0	0	0	0	0	0	0	0	0	CM30K		5	18.885	32	302740000	0	7161600	5959400	0	4045100	15801000	100010000	33087000	44148000	33761000	27816000	30514000	0	0	0	0	0
P48059;Q7Z4I7	LIM and senescent cell antigen-like-containing domain protein 1;LIM and senescent cell antigen-like-containing domain protein 2	LIMS1;LIMS2	8106000	58372000	70606000	25454000	48120000	70661000	26876000	29064000	24355000	30406000	24476000	33059000	0	0	0	0	0	0	15847000	0	0	0	0	0	CM100K CM30K ECM100K ECM30K		12	89.154	96	302040000	1685400	19357000	34699000	10873000	30122000	51038000	37341000	21552000	27253000	21138000	17577000	25746000	353980	0	0	0	0
Q01105;P0DME0	Protein SET;Protein SETSIP	SET;SETSIP	0	0	10015000	0	13213000	19437000	30903000	18948000	24682000	42655000	22185000	27021000	0	0	0	0	0	0	20088000	0	0	0	0	0	CM30K		7	323.31	53	301460000	0	0	8551400	3918000	12518000	17925000	86505000	22581000	36499000	43729000	27778000	35372000	0	0	0	0	3504100
P11940;Q9H361;Q96DU9	Polyadenylate-binding protein 1;Polyadenylate-binding protein 3;Polyadenylate-binding protein 5	PABPC1;PABPC3;PABPC5	7771300	5787000	16914000	10516000	8415100	17214000	41816000	32354000	41263000	52951000	43268000	43929000	7359900	0	3807900	20728000	0	3538900	20963000	0	8188900	15333000	7922900	0	CM100K CM30K ECM100K ECM30K		22	270.74	222	300480000	1462200	4323900	12146000	4175000	5618400	12051000	62839000	27938000	44210000	43241000	28001000	35172000	566440	449290	1445400	2662500	746450
O00232	26S proteasome non-ATPase regulatory subunit 12	PSMD12	25370000	22109000	26145000	26017000	22747000	30590000	33523000	39128000	39861000	40516000	36839000	30304000	0	4005100	14005000	6676200	19659000	16946000	11708000	0	7382800	0	5425800	0	#N/A		25	323.31	218	300330000	6469300	12343000	15670000	9608300	9965700	23284000	45401000	41124000	25453000	31555000	34253000	23558000	654090	1077600	1999500	590260	5884600
Q96JJ7	Protein disulfide-isomerase TMX3	TMX3	0	0	9037900	0	0	7898700	44785000	51198000	47342000	52942000	49864000	48395000	0	0	0	0	0	0	91152000	63224000	75323000	0	74441000	60909000	CM30K		16	199.29	129	298590000	0	0	4038000	654030	0	2049600	46823000	22275000	34554000	19886000	15485000	19621000	322180	683640	789820	1161800	1150100
P63010	AP-2 complex subunit beta	AP2B1	22765000	9892700	24378000	22960000	8857000	24237000	56440000	53365000	48652000	43968000	51575000	50965000	0	73657000	90576000	98865000	75266000	71650000	38893000	21745000	38635000	0	26545000	0	CM30K		42	323.31	478	298540000	3000300	2628400	8928500	5820500	1724300	11279000	45753000	35413000	31509000	21129000	21601000	23889000	1126300	7176800	15081000	8360700	19101000
P19338	Nucleolin	NCL	5343200	4995600	18636000	7813300	10116000	16615000	42498000	35914000	47080000	73632000	47994000	44509000	95243000	0	7199300	85611000	0	0	52660000	0	2409200	0	2738100	0	CM100K CM30K ECM100K ECM30K		21	314.52	199	296600000	1412400	3355900	8182000	4454200	5347500	9208200	53776000	26731000	42177000	40887000	26228000	33481000	14143000	413220	3269900	9906700	558440
Q02818	Nucleobindin-1	NUCB1	0	0	0	0	0	6352000	14188000	26615000	20815000	23401000	21948000	20340000	33538000	50947000	50897000	29588000	72356000	44803000	54125000	49613000	49131000	31068000	58605000	29282000	CM30K		26	323.31	293	296360000	0	0	1574500	0	354940	5849600	16472000	18593000	20207000	14264000	9321700	10561000	1084600	12270000	19447000	6263600	41095000
O75915	PRA1 family protein 3	ARL6IP5	0	0	7913100	5914600	0	9054500	16656000	26191000	0	26415000	25402000	24229000	0	0	0	0	6701800	5169200	28862000	19067000	14296000	0	12231000	0	CM100K CM30K ECM100K ECM30K		5	64.637	55	296170000	0	4158300	7305500	2613100	4441800	11243000	36188000	34821000	19879000	24992000	19698000	26745000	0	2153000	0	2728400	5335800
P47985;P0C7P4	Cytochrome b-c1 complex subunit Rieske, mitochondrial;Putative cytochrome b-c1 complex subunit Rieske-like protein 1	UQCRFS1;UQCRFS1P1	0	0	5355500	0	0	3007300	12345000	32247000	17273000	16812000	16026000	16176000	0	0	0	0	1517900	0	54556000	40161000	51214000	0	45920000	0	CM100K CM30K ECM100K ECM30K		12	216.28	118	296130000	0	0	3114900	0	0	4497400	34805000	36145000	30332000	23611000	9338800	20930000	0	0	0	0	1552900
P23141;Q9UKY3	Liver carboxylesterase 1;Putative inactive carboxylesterase 4	CES1;CES1P1	0	4127100	11014000	0	0	13744000	23358000	50218000	47496000	36942000	45979000	40769000	0	0	0	0	0	0	25605000	19104000	19223000	10146000	20450000	31023000	CM100K CM30K ECM100K ECM30K		27	293.74	214	295700000	0	2858300	5692100	602810	1887000	11568000	31972000	48035000	53612000	28017000	35778000	44958000	0	365140	0	0	0
Q14019	Coactosin-like protein	COTL1	11618000	12722000	16268000	0	11566000	20232000	14651000	12580000	15404000	8040100	25756000	8440200	0	0	0	0	19347000	0	37688000	22093000	24566000	0	0	0	CM30K		10	102.1	67	295580000	2637500	11236000	9652000	5932200	14268000	33788000	27590000	8921400	31485000	11307000	27713000	19627000	0	1078800	1296700	0	5574300
P13010	X-ray repair cross-complementing protein 5	XRCC5	2784600	2076900	8246400	3194800	2166100	8780100	45606000	75941000	47442000	79477000	58856000	48770000	195770000	24076000	30836000	65807000	54536000	35587000	8886700	311980	1529500	0	0	0	CM100K CM30K ECM100K ECM30K		32	323.31	371	293440000	1248100	1466400	2391900	2153400	844860	3433800	42603000	44946000	31189000	36398000	22801000	25725000	15186000	8561500	11188000	13140000	17685000
O60506	Heterogeneous nuclear ribonucleoprotein Q	SYNCRIP	64066000	4040300	45034000	29055000	5108500	54149000	118310000	128430000	117220000	149270000	77813000	79225000	0	0	0	0	0	0	54729000	13681000	14878000	0	9613200	0	CM100K CM30K ECM100K ECM30K		19	240.29	157	293160000	32874000	323780	6215600	4819200	2039200	34562000	54408000	35139000	32642000	32484000	21232000	24699000	0	0	0	181790	0
P06493;Q00534;P50750;Q96Q40;O94921;Q07002;Q00536;Q9NYV4	Cyclin-dependent kinase 1;Cyclin-dependent kinase 6;Cyclin-dependent kinase 9;Cyclin-dependent kinase 15;Cyclin-dependent kinase 14;Cyclin-dependent kinase 18;Cyclin-dependent kinase 16;Cyclin-dependent kinase 12	CDK1;CDK6;CDK9;CDK15;CDK14;CDK18;CDK16;CDK12	0	4069300	15577000	4017700	0	10697000	28301000	29758000	36364000	37128000	25535000	28365000	0	9014200	11122000	9871100	21376000	13688000	31656000	13450000	25093000	0	9398600	0	CM100K CM30K ECM100K ECM30K		15	224.81	148	292780000	1102100	1675100	11563000	1996800	0	10944000	52982000	22917000	39162000	33304000	16758000	24448000	149770	3281200	4327900	1991600	13643000
P17980	26S proteasome regulatory subunit 6A	PSMC3	15942000	15222000	22755000	32922000	14292000	17945000	26421000	33482000	25929000	31357000	28999000	25476000	0	0	8070000	12548000	7398700	6986000	8320900	0	0	0	3534500	0	CM100K CM30K ECM100K ECM30K		22	323.31	230	291690000	3734800	10569000	14237000	15424000	10758000	16007000	46092000	40646000	31399000	31416000	23934000	25925000	1446200	1520200	3487300	2216100	3625900
P30044	Peroxiredoxin-5, mitochondrial	PRDX5	13683000	9754400	11870000	12327000	10124000	13700000	31484000	21418000	21244000	27404000	18811000	19066000	0	5503700	0	0	5254100	0	40962000	23774000	29366000	32855000	20926000	34165000	CM100K CM30K ECM100K ECM30K		11	105.95	143	290650000	6988300	5118400	7747200	2954200	6896500	8038200	63921000	32479000	24601000	33721000	18357000	14117000	0	645870	1414100	0	1023500
P00367;P49448	Glutamate dehydrogenase 1, mitochondrial;Glutamate dehydrogenase 2, mitochondrial	GLUD1;GLUD2	0	2836400	11279000	0	2131900	9766000	33811000	42827000	57159000	47623000	42008000	55555000	0	1488500	0	0	0	3179900	35493000	23528000	41169000	13508000	34757000	21207000	CM100K CM30K ECM100K ECM30K		26	323.31	207	290050000	0	2100300	6186600	467700	1577000	7032800	36301000	37784000	47904000	35350000	25630000	34291000	0	329350	448340	180000	548320
O75436	Vacuolar protein sorting-associated protein 26A	VPS26A	0	0	9593400	3104400	3484200	10861000	24665000	22208000	22579000	27472000	23750000	29669000	0	0	0	0	0	0	5001500	4904800	6744600	0	4015600	0	CM100K CM30K ECM100K ECM30K		16	220.17	139	288410000	404580	831670	8659900	1751000	3126800	10915000	64593000	37710000	43180000	33915000	25811000	42054000	0	0	0	0	0
Q14847	LIM and SH3 domain protein 1	LASP1	3558700	0	7595400	1438300	7062200	13830000	23364000	30350000	34537000	24014000	42914000	26184000	0	0	0	0	0	0	12690000	0	19689000	0	0	13076000	CM30K		13	157.78	104	288080000	2031000	5028800	7241400	422960	6842700	10121000	44839000	32125000	46368000	37251000	34581000	37963000	0	0	0	0	0
Q9NVD7	Alpha-parvin	PARVA	9342200	61015000	37751000	12252000	43859000	37529000	18127000	18066000	17613000	21583000	14939000	16631000	0	0	0	0	0	0	14297000	0	20066000	0	8476100	0	CM30K		12	121.59	102	287880000	2856900	33171000	19281000	3737100	24652000	26550000	46999000	23291000	27561000	21101000	12514000	20666000	0	0	0	827390	0
Q96TA1	Protein Niban 2	NIBAN2	18695000	8627000	27316000	15706000	16152000	25752000	51187000	36909000	29660000	38405000	47874000	36854000	0	0	11525000	0	24389000	14593000	70168000	61348000	56452000	12663000	53027000	28091000	CM30K		21	298.79	237	287840000	3130100	3762100	10904000	5684200	8036400	12998000	54466000	20598000	20736000	20916000	20079000	19857000	0	1381600	2467600	674060	8273600
P11586	C-1-tetrahydrofolate synthase, cytoplasmic	MTHFD1	7010000	17921000	23103000	9042000	12301000	21403000	54167000	52015000	46256000	58390000	43651000	49842000	0	0	0	5546400	0	0	12925000	9684700	10065000	25069000	8354000	7155500	CM100K CM30K ECM100K ECM30K		41	323.31	353	287240000	1563400	11914000	12477000	3948000	7192400	13177000	63623000	35852000	36025000	34753000	21105000	27047000	0	0	0	686000	963240
O43776;REV__H7BZ55	Asparagine--tRNA ligase, cytoplasmic	NARS1	1268800	6782300	18410000	5140100	7114600	19235000	47113000	19197000	29866000	44708000	30910000	22057000	0	0	0	8364400	1864600	0	16884000	5456900	7791200	0	5912500	0	CM100K CM30K ECM100K ECM30K		22	323.31	183	287070000	59099	4279700	14297000	3288800	3697700	16928000	75326000	24292000	42342000	30378000	26557000	26872000	0	1653800	1496900	1067000	1220300
P54136	Arginine--tRNA ligase, cytoplasmic	RARS1	18666000	3747200	16949000	14653000	8003900	18699000	46229000	32852000	27464000	40181000	34835000	40408000	0	0	0	0	0	0	14242000	5481700	6123600	0	4961700	0	CM30K		35	222.39	262	286880000	5403800	1507700	11270000	7261900	4824000	18155000	74016000	34174000	23441000	35521000	27862000	32230000	0	860260	475190	318230	236400
P13489	Ribonuclease inhibitor	RNH1	11552000	10217000	21155000	13666000	16362000	25973000	53935000	47507000	31251000	52426000	47003000	33916000	0	24704000	0	0	0	0	35832000	35505000	36969000	0	38206000	0	CM100K CM30K ECM100K ECM30K		20	323.31	204	285310000	1610000	5372400	6635300	6236200	7808300	15834000	62651000	33706000	27161000	29449000	23797000	18332000	0	2311400	1009900	222610	1058800
O75348;O95670	V-type proton ATPase subunit G 1;V-type proton ATPase subunit G 2	ATP6V1G1;ATP6V1G2	5465700	0	0	0	0	0	16675000	25966000	14510000	22535000	14525000	17605000	0	0	0	0	0	0	33715000	16639000	13020000	0	17328000	0	CM100K CM30K ECM100K ECM30K		4	124.28	43	285240000	1467500	3804500	3745400	1002600	3134300	4792000	49732000	38086000	15145000	30591000	16320000	28639000	10364000	1760800	2060900	1391300	0
P61421	V-type proton ATPase subunit d 1	ATP6V0D1	0	0	16739000	0	8406700	15428000	30525000	29198000	22597000	31025000	26831000	32413000	0	43817000	25307000	46727000	33082000	38222000	88444000	62435000	69040000	36152000	101360000	46609000	CM30K		11	236.74	128	284670000	0	3280200	4829400	1762800	3189900	6636900	19650000	21901000	14080000	21059000	14690000	19625000	565770	4763300	5421700	2482500	10359000
Q15404	Ras suppressor protein 1	RSU1	7103700	18706000	21101000	16241000	14483000	24007000	21998000	24851000	21216000	21393000	21991000	19114000	0	12998000	0	8794200	0	0	23767000	23391000	27801000	0	22015000	0	CM30K		12	51.462	131	284180000	1814200	15491000	14738000	12020000	8218700	24310000	41587000	25402000	28843000	23551000	20765000	17379000	0	1797800	3033100	1371700	4011300
Q9BVA1	Tubulin beta-2B chain	TUBB2B	13719000	14134000	19750000	0	15296000	23806000	28003000	57566000	35455000	30773000	59101000	42208000	0	0	0	0	0	0	17895000	30641000	32867000	0	25828000	0	CM30K		28	107.97	115	283480000	2780900	7153900	8871300	2528600	9859300	11139000	49135000	41277000	33819000	22210000	35390000	29211000	0	816150	3649700	0	0
Q9Y639	Neuroplastin	NPTN	31346000	0	11572000	20504000	0	40883000	55912000	49186000	38911000	41169000	61488000	62293000	0	51049000	41702000	43215000	0	49818000	78303000	154800000	183370000	0	196570000	0	ECM30K		8	195.31	182	282560000	1258200	1554900	1274100	3852700	1139800	9505900	21598000	12020000	14754000	10260000	10380000	13665000	0	5070100	8717000	3120700	6841800
Q8TBQ9	Protein kish-A	TMEM167A	0	0	13913000	0	0	0	0	0	0	0	0	0	0	0	0	0	0	28124000	0	0	27677000	0	0	0	CM30K		2	7.9855	26	281970000	0	0	15530000	0	2863100	4270900	26650000	6642100	14763000	14611000	4633000	8285900	0	15219000	24628000	4140300	31557000
Q9H5V8	CUB domain-containing protein 1	CDCP1	37127000	16513000	32721000	39829000	25602000	39171000	38487000	27798000	30411000	25313000	26840000	16850000	12757000	16102000	45556000	20432000	42987000	28260000	81993000	123320000	112220000	30054000	122520000	76536000	CM30K		25	176.49	252	281840000	5062800	5381900	10734000	8868600	9158200	18756000	26908000	11344000	14179000	7231700	7854500	6179300	939540	1777600	8444100	1609300	11664000
Q06828	Fibromodulin	FMOD	16549000	96006000	113180000	10747000	78868000	80613000	0	0	0	0	0	0	0	0	0	0	0	0	12071000	0	0	0	0	0	CM30K		5	78.123	32	281430000	3081500	85050000	58321000	4877500	62362000	66279000	0	0	0	0	0	0	0	8370700	0	0	0
P05106	Integrin beta-3	ITGB3	27175000	48421000	48486000	25485000	41908000	48242000	18389000	21247000	21027000	15079000	28858000	25792000	0	28935000	24560000	20554000	34135000	28153000	43268000	85467000	70600000	25927000	87342000	50069000	CM100K CM30K ECM100K ECM30K		25	323.31	226	281380000	4198700	18500000	15404000	6401800	20137000	34750000	18390000	9863300	10541000	6209100	10788000	10961000	273610	3378800	4705500	1966400	7340600
Q9Y5M8	Signal recognition particle receptor subunit beta	SRPRB	0	0	2691400	0	0	5791200	22686000	15795000	13855000	21204000	18017000	16147000	0	7312400	0	10376000	0	5051100	60816000	32085000	41292000	30774000	38848000	32618000	CM30K		13	282.07	111	281050000	0	0	739960	0	175200	4995900	51909000	24399000	22767000	27280000	23122000	27198000	347960	1809000	1193800	1977800	2006800
Q96FW1	Ubiquitin thioesterase OTUB1	OTUB1	13885000	23430000	32834000	12591000	30064000	30112000	23815000	20139000	16842000	23301000	17633000	18907000	0	11779000	0	0	0	0	18939000	6917000	13357000	0	6599600	0	CM30K		10	104.63	109	280810000	3477400	23100000	18984000	7633600	25674000	25281000	51483000	28882000	20143000	25103000	14717000	16519000	0	4040800	0	828600	3026200
P35998	26S proteasome regulatory subunit 7	PSMC2	12004000	18480000	17478000	15221000	13826000	23938000	27474000	23338000	31420000	37445000	30275000	24003000	0	6341500	4084400	6742400	4824000	6408500	9571600	1936100	0	0	5436800	0	CM100K CM30K ECM100K ECM30K		25	235.63	223	280540000	3385300	14837000	12625000	9568700	14712000	28793000	49116000	23049000	32742000	31635000	18787000	23187000	924980	1982400	1777600	1329700	2053200
Q6NUK1	Calcium-binding mitochondrial carrier protein SCaMC-1	SLC25A24	0	0	1597300	0	0	844980	25928000	29187000	34752000	38018000	40346000	34453000	0	0	0	0	0	0	54086000	39084000	45071000	16033000	35941000	16944000	CM30K		22	281.23	189	276400000	0	249620	901010	0	0	922100	44767000	32025000	32299000	32323000	26276000	29667000	0	0	0	382810	0
O75390	Citrate synthase, mitochondrial	CS	0	3536300	13415000	0	1585200	7528000	34739000	30842000	35063000	44600000	28438000	32348000	0	0	0	0	0	0	45140000	35150000	35861000	7900000	33817000	12840000	CM100K CM30K ECM100K ECM30K		17	246.36	162	276080000	569680	947870	7216900	0	2078300	3634100	47541000	32285000	35587000	37115000	21742000	21766000	0	258950	0	0	0
P11413	Glucose-6-phosphate 1-dehydrogenase	G6PD	3489500	15145000	22247000	6958200	9499100	22701000	42374000	29867000	29794000	35418000	38372000	31639000	0	8519400	7644200	6670500	5140100	4864200	24827000	24806000	23137000	0	23557000	0	CM100K CM30K ECM100K ECM30K		30	323.31	286	275450000	661180	14126000	11686000	1069400	7594800	23616000	50230000	22550000	28584000	21138000	22228000	25121000	77108	1985400	2419100	1285500	1104500
Q9UNP9	Peptidyl-prolyl cis-trans isomerase E	PPIE	0	0	0	0	0	0	0	0	0	0	0	0	0	0	0	0	0	0	0	0	0	0	0	0	CM30K		1	2.3131	23	275330000	0	82912000	57315000	8026500	59805000	58138000	0	2059800	3043000	0	1921400	2109000	0	0	0	0	0
P60228	Eukaryotic translation initiation factor 3 subunit E	EIF3E	18271000	6685900	16757000	20056000	7120400	14844000	37568000	32881000	32907000	42375000	35623000	29315000	0	5186200	4883000	14487000	6644100	5576400	13811000	5167100	3462000	0	5242200	0	CM30K		22	135.58	238	273960000	4750300	3778500	14269000	10177000	4008600	15387000	65227000	29298000	29518000	29649000	25729000	21775000	0	1509300	2243600	2698600	2519800
P23634	Plasma membrane calcium-transporting ATPase 4	ATP2B4	21878000	12459000	21777000	18033000	17532000	29367000	49174000	44782000	38049000	35883000	41117000	43438000	33884000	27630000	21702000	11864000	33705000	6386900	62095000	75214000	98345000	70685000	88637000	103830000	CM100K CM30K ECM100K ECM30K		36	323.31	374	273800000	2701000	4668300	8375100	4723800	5674200	14851000	36443000	22426000	21578000	14927000	12635000	15868000	1790900	2703900	3134400	957070	4784200
P30085	UMP-CMP kinase	CMPK1	0	0	7637100	0	0	7833700	29505000	14226000	12261000	23955000	17821000	14398000	7563700	0	3786400	0	6270300	3705200	19077000	11176000	15697000	0	10337000	0	CM100K CM30K ECM100K ECM30K		10	98.587	120	273170000	557910	4236300	5846300	1064800	1723900	8404000	93210000	18303000	21235000	39680000	25585000	19916000	2659000	860040	1931300	406460	2740300
P48556	26S proteasome non-ATPase regulatory subunit 8	PSMD8	7398800	23815000	26594000	19772000	19540000	18762000	37588000	33126000	44016000	23676000	25737000	33012000	0	32551000	43413000	39633000	42074000	45921000	28393000	15275000	18896000	0	16220000	0	CM100K CM30K ECM100K ECM30K		10	150.08	105	272910000	1295300	8055600	16913000	7661500	14546000	18220000	36088000	26794000	37731000	9876100	14819000	20614000	450290	2967100	6086200	5054100	14612000
P98160	Basement membrane-specific heparan sulfate proteoglycan core protein	HSPG2	74729000	43127000	67578000	36732000	53193000	136190000	14277000	43922000	103570000	6346800	23466000	42129000	892950	25018	0	0	138890	0	651680	0	0	0	105710	0	CM30K		144	323.31	1418	272730000	12149000	19833000	29995000	14768000	26217000	47657000	16369000	25115000	48933000	4354500	8641000	17917000	6484.4	55230	0	18991	202610
P22695	Cytochrome b-c1 complex subunit 2, mitochondrial	UQCRC2	0	800870	6054900	0	0	7276300	31023000	25725000	27221000	34118000	25706000	31082000	0	2675500	0	0	0	0	34892000	43758000	68203000	57647000	50181000	76925000	CM100K CM30K ECM100K ECM30K		16	290.07	239	271300000	0	145280	1070200	0	0	4377700	36622000	32542000	34600000	29547000	21423000	25760000	0	1815300	1279700	512540	2584200
P27701	CD82 antigen	CD82	182740000	0	33855000	94120000	29483000	17681000	18255000	11224000	0	15059000	13671000	0	0	46376000	0	0	0	37867000	10989000	0	19741000	0	26839000	0	CM100K CM30K ECM100K ECM30K		4	59.594	50	270790000	33461000	14887000	19497000	55158000	14287000	19765000	18447000	9330800	6107100	3327300	5246300	2513100	0	6626700	9795700	2047300	10288000
Q9Y4L1	Hypoxia up-regulated protein 1	HYOU1	7546400	10437000	16607000	15399000	1142100	20973000	83835000	88999000	89660000	115900000	77824000	90122000	0	0	0	0	0	0	130050000	9601300	23341000	12815000	24222000	6424100	CM30K		36	323.31	360	270280000	473700	3401000	2752100	4282200	500700	6329100	54603000	42572000	36316000	38100000	28028000	27491000	0	0	0	238380	0
Q96CW1	AP-2 complex subunit mu	AP2M1	11560000	0	11940000	6231700	0	15101000	29263000	22929000	31651000	30018000	38368000	40301000	22001000	64431000	77258000	53655000	82397000	34889000	31616000	29922000	29022000	0	30819000	0	CM30K		19	164.19	158	270270000	1111500	0	6392300	1955400	0	10783000	40802000	12904000	20764000	16155000	12249000	19179000	1188800	12790000	27502000	7325600	30153000
Q9P0L0	Vesicle-associated membrane protein-associated protein A	VAPA	0	9181700	12744000	3748700	6489900	16771000	31386000	31296000	34931000	25966000	34904000	33802000	0	0	0	0	0	0	9669900	0	8719800	0	7470600	0	CM30K		11	157.69	98	269620000	0	10053000	8244200	1366000	3550500	20220000	53978000	38374000	37798000	23428000	26059000	27914000	0	0	0	897790	0
P34897	Serine hydroxymethyltransferase, mitochondrial	SHMT2	0	4128800	14567000	5065700	0	12975000	40923000	41506000	34963000	50596000	22344000	38906000	0	3753200	0	0	0	0	50896000	37752000	35346000	0	29058000	0	CM100K CM30K ECM100K ECM30K		20	182.05	187	268260000	0	1440000	9558100	2823900	900000	10159000	44254000	25814000	32489000	36210000	13791000	24867000	0	933440	774910	178790	1030500
Q9Y2B0	Protein canopy homolog 2	CNPY2	0	0	3152800	0	0	8228300	22265000	30785000	38323000	35200000	24585000	27058000	0	0	0	0	0	0	24895000	13541000	16712000	5535800	17400000	0	CM30K		8	158.68	95	266250000	0	0	1387200	0	0	9649400	51569000	36064000	51489000	39982000	23453000	17526000	0	333130	0	0	0
O43399	Tumor protein D54	TPD52L2	0	0	15449000	0	0	13182000	21529000	22177000	26289000	34366000	29301000	30049000	0	0	0	0	0	0	26053000	14067000	19945000	0	16734000	0	CM100K CM30K ECM100K ECM30K		9	167.58	59	266090000	913050	1699700	7725300	919290	0	7767200	53916000	41744000	34847000	39113000	18737000	28708000	0	429070	0	0	1282600
O15212	Prefoldin subunit 6	PFDN6	0	0	9908300	0	0	12280000	17788000	19296000	22050000	15667000	17794000	24350000	0	0	0	0	0	0	16080000	0	16146000	0	15294000	0	CM100K CM30K ECM100K ECM30K		5	100	55	265470000	1247300	2976100	9440500	2357600	4972000	11243000	31499000	55302000	36580000	23479000	14154000	23247000	0	0	0	0	3127100
O60762	Dolichol-phosphate mannosyltransferase subunit 1	DPM1	0	67268000	9508700	6087400	0	0	18628000	19003000	12491000	38215000	15319000	18174000	0	8856000	8802300	24759000	12515000	10288000	76116000	50401000	40451000	0	46812000	0	CM100K CM30K ECM100K ECM30K		12	79.963	116	265090000	843600	57645000	13336000	6006800	0	24943000	28428000	20559000	9808300	25969000	10301000	11606000	0	752560	1409200	1417700	3223300
Q8NI22	Multiple coagulation factor deficiency protein 2	MCFD2	0	0	8050000	0	0	0	37198000	88556000	48350000	45121000	77987000	15791000	0	0	0	0	0	0	14977000	0	22727000	0	16055000	23451000	CM30K		5	105.23	85	264790000	0	0	6141500	0	0	1890700	44387000	18924000	24042000	23733000	24910000	9775700	4117500	7500600	13279000	3240100	18999000
Q14165	Malectin	MLEC	0	0	0	0	0	7380400	20594000	29796000	26322000	41567000	27268000	27697000	0	0	0	0	0	0	64193000	42571000	59016000	24634000	42665000	34952000	CM30K		12	323.31	104	264770000	0	0	0	806440	0	4604900	25898000	39299000	23126000	27678000	17164000	22395000	0	0	916810	0	2655000
P05161	Ubiquitin-like protein ISG15	ISG15	14482000	8722100	12859000	12728000	0	15269000	23987000	33244000	30835000	19960000	34743000	33351000	0	0	6642400	0	0	0	11708000	0	18546000	0	20185000	0	CM100K CM30K ECM100K ECM30K		5	59.211	71	263350000	4012200	3345400	8867200	6629700	1446200	10480000	31367000	35130000	46523000	17237000	32497000	37848000	0	964790	2076400	332390	0
Q9UJZ1	Stomatin-like protein 2, mitochondrial	STOML2	0	0	3928300	0	0	2618000	19516000	30746000	25778000	24745000	30185000	27440000	0	0	0	0	7515300	0	54952000	63831000	55273000	0	59982000	0	CM30K		15	232.91	162	260940000	0	0	1416900	390920	0	1706400	29014000	34013000	27406000	22367000	27402000	17663000	0	936420	0	902860	2188100
P43686	26S proteasome regulatory subunit 6B	PSMC4	15230000	33678000	32405000	32392000	21993000	31258000	38330000	38680000	39881000	26842000	45818000	31510000	0	9984100	15188000	7944100	11577000	7556900	23178000	3226100	3998600	4913800	10369000	4228000	CM100K CM30K ECM100K ECM30K		26	323.31	303	260310000	5274000	11767000	17004000	15171000	7148400	19303000	31589000	31252000	35397000	18067000	30065000	16833000	643750	2250700	655380	402040	2907700
P62857	40S ribosomal protein S28	RPS28	0	0	0	0	0	0	0	0	0	19767000	0	7731200	0	0	0	0	0	0	0	0	0	0	0	0	CM30K		2	25.258	16	259790000	7832900	0	3267200	10788000	0	9856200	85243000	12105000	20758000	62155000	12044000	27272000	0	0	0	0	0
Q5JWF2;P38405	Guanine nucleotide-binding protein G(s) subunit alpha isoforms XLas;Guanine nucleotide-binding protein G(olf) subunit alpha	GNAS;GNAL	10413000	12670000	18642000	16065000	12494000	20205000	25345000	14114000	16956000	19792000	24129000	17461000	0	39749000	31578000	32607000	37694000	29263000	58090000	63660000	72895000	0	69198000	0	CM30K		15	134.39	260	256830000	877320	5179100	4096600	4089500	4187100	14878000	31200000	5077700	12477000	10754000	8476400	8370800	0	4511000	8133800	3645100	9446500
P31146	Coronin-1A	CORO1A	0	85080000	92336000	4015900	69475000	63175000	0	0	0	0	0	0	0	0	0	0	0	0	0	0	0	0	0	0	CM100K CM30K ECM100K ECM30K		10	97.251	46	256020000	0	74951000	67038000	2387300	46794000	64255000	0	452530	0	0	0	0	0	0	0	0	0
P63218;A0A804HLA8	Guanine nucleotide-binding protein G(I)/G(S)/G(O) subunit gamma-5;G protein subunit gamma 5 pseudogene 2	GNG5;GNG5P2	0	0	0	0	0	9556600	0	0	0	0	0	0	0	0	0	0	0	0	33798000	67988000	0	0	101470000	0	CM30K		3	12.223	19	255590000	1582500	0	9428500	0	0	20218000	0	0	0	0	0	0	4976200	8974900	0	6706700	0
P17858	ATP-dependent 6-phosphofructokinase, liver type	PFKL	6483400	41845000	45783000	21221000	31720000	35461000	44951000	60546000	55320000	51898000	48818000	49171000	0	34426000	36458000	38563000	17321000	29481000	50690000	31901000	37028000	0	31423000	0	CM100K CM30K ECM100K ECM30K		29	323.31	364	255570000	917140	11866000	11580000	5684800	8636300	10850000	33545000	34058000	32542000	22514000	14741000	21452000	0	3961000	5472900	2962300	3394000
P61165	Transmembrane protein 258	TMEM258	0	0	0	0	0	0	0	0	0	12833000	16246000	0	0	0	0	0	0	0	0	0	0	0	0	0	CM30K		1	3.2271	19	254770000	0	0	0	0	0	0	36034000	45421000	34689000	45049000	49246000	24615000	0	0	0	0	0
Q14956	Transmembrane glycoprotein NMB	GPNMB	30100000	0	22688000	0	0	25076000	70623000	108270000	107300000	73515000	76636000	101050000	42443000	0	0	73854000	59699000	0	43149000	28577000	38116000	21350000	27201000	29285000	CM30K		2	27.062	73	253080000	2538400	1794500	5761700	2013700	965610	9830700	27568000	32281000	36028000	19456000	21729000	28363000	762530	695090	1985300	6930000	1904400
Q9Y678	Coatomer subunit gamma-1	COPG1	13099000	10861000	22214000	24320000	5984800	21392000	68085000	81665000	43125000	75049000	65548000	60117000	0	2625600	4720400	9221500	2680300	1555800	28447000	8940500	12223000	0	4513100	0	ECM30K		41	323.31	400	252730000	3536400	3992400	7780200	9070900	256890	7420000	52667000	56716000	23985000	25740000	26460000	21579000	142250	655310	1100300	1092200	905080
O75340	Programmed cell death protein 6	PDCD6	22870000	24036000	16393000	23073000	31445000	23423000	19312000	16535000	10301000	25572000	17455000	15373000	0	13804000	11251000	0	19121000	12823000	9726300	14679000	10570000	0	15236000	0	CM100K CM30K ECM100K ECM30K		7	44.068	96	252500000	6976600	16706000	16431000	17210000	14049000	27736000	40695000	15296000	14382000	25789000	15040000	13874000	0	2783400	1536200	1239100	3756800
P62316	Small nuclear ribonucleoprotein Sm D2	SNRPD2	0	0	0	0	0	0	11034000	25027000	19516000	21929000	18227000	15002000	0	0	0	0	0	0	9168300	0	0	0	0	0	CM30K		5	78.729	41	251220000	0	4305800	3367800	3692200	0	4637000	46264000	13183000	43980000	58874000	19878000	25941000	0	0	10269000	3905100	9916400
P02647	Apolipoprotein A-I	APOA1	0	19381000	15861000	0	19308000	12601000	9425500	0	13226000	6288100	0	14809000	0	23966000	21617000	0	29971000	15552000	36857000	0	6093100	25924000	0	25665000	CM100K CM30K ECM100K ECM30K		20	122.93	117	250910000	0	18674000	24794000	1544100	26167000	16640000	14702000	0	30813000	6469200	0	26181000	0	5558600	12037000	0	19498000
P00738;P00739	Haptoglobin;Haptoglobin-related protein	HP;HPR	0	84790000	96411000	0	88248000	80708000	0	0	0	0	0	0	0	0	0	0	0	0	0	0	0	0	0	0	CM100K CM30K ECM100K ECM30K		4	6.16	16	250330000	865710	74141000	41344000	0	56203000	76878000	0	257140	0	0	0	0	0	0	0	0	0
Q9P2B2	Prostaglandin F2 receptor negative regulator	PTGFRN	168810000	46982000	45916000	104250000	39361000	37438000	4831900	1749400	3504500	1772800	1840700	0	4198400	28819000	25089000	15512000	22698000	21452000	14545000	13878000	11869000	0	15669000	0	CM30K		36	292.36	307	250240000	41514000	24792000	23258000	42388000	19021000	39859000	5978000	1246500	2747200	825760	1530700	0	769710	5042500	7433300	1909800	8260900
Q8TED1	Probable glutathione peroxidase 8	GPX8	0	23181000	31058000	0	0	0	21515000	22886000	31917000	36371000	27669000	35765000	0	0	0	32032000	25057000	0	69314000	23133000	31751000	0	22119000	0	CM30K		9	49.418	76	249640000	0	32865000	29946000	0	0	2786600	33532000	9731000	11868000	19812000	5465700	16883000	738670	1993700	2845100	1976200	6142000
Q9NZ01	Very-long-chain enoyl-CoA reductase	TECR	0	0	9434900	0	0	4988400	28149000	16026000	29956000	39707000	22472000	27644000	0	0	0	11500000	7435000	0	53925000	23703000	33540000	30743000	30748000	20599000	CM30K		11	52.578	95	249640000	0	0	3845300	0	0	1460400	43487000	21866000	26066000	34712000	24149000	26464000	0	0	0	2227000	3678800
P61088;Q5JXB2	Ubiquitin-conjugating enzyme E2 N;Putative ubiquitin-conjugating enzyme E2 N-like	UBE2N;UBE2NL	11938000	0	11441000	0	0	20973000	21604000	11584000	14826000	18566000	17244000	15986000	0	0	0	0	0	0	22471000	19955000	36208000	0	20138000	0	CM30K		9	70.406	57	249100000	2044600	0	3061600	1069000	1893400	17680000	58270000	15179000	28253000	15883000	8115200	17099000	0	0	0	419730	1917100
Q15836;P63027;P23763	Vesicle-associated membrane protein 3;Vesicle-associated membrane protein 2;Vesicle-associated membrane protein 1	VAMP3;VAMP2;VAMP1	11630000	8353000	6209300	11410000	0	11479000	9927600	13487000	10575000	9459500	14697000	20075000	0	0	0	0	0	0	8969100	0	8424700	0	16311000	0	CM30K		5	46.933	41	249090000	6013500	12935000	9083900	11896000	6657900	22739000	32802000	30706000	22422000	10520000	22642000	18228000	0	1944600	3502400	0	0
P09429;B2RPK0	High mobility group protein B1;Putative high mobility group protein B1-like 1	HMGB1;HMGB1P1	11879000	0	15384000	0	0	13627000	13692000	19229000	17383000	17150000	22122000	17272000	0	0	0	0	0	0	10877000	0	0	0	0	0	CM100K CM30K ECM100K ECM30K		6	42.611	36	248390000	6669300	0	8526100	8138600	0	17920000	47707000	51702000	22640000	25084000	47838000	8485700	2517100	0	0	0	0
Q14152	Eukaryotic translation initiation factor 3 subunit A	EIF3A	36417000	11681000	23695000	31593000	10920000	32050000	83430000	69752000	56303000	80775000	61955000	57370000	0	23424000	24045000	61316000	25516000	23861000	37387000	14376000	12702000	0	15624000	0	CM30K		55	323.31	412	247970000	9953700	2735600	6280400	7379200	2701900	9671700	54419000	31545000	25624000	25878000	21161000	20352000	157860	2754100	3543800	5306900	4320400
P15311	Ezrin	EZR	11154000	6663800	26927000	28539000	10911000	34717000	66304000	63818000	34060000	27162000	47806000	49361000	27454000	56911000	72758000	24282000	64698000	94441000	59505000	43011000	52110000	33074000	64298000	30991000	CM100K CM30K ECM100K ECM30K	Yes	34	178.46	220	247560000	521670	372180	7491200	3007700	2122000	16688000	25718000	29273000	34165000	6225400	12153000	24840000	917830	2041100	6202700	464790	15234000
Q53GQ0	Very-long-chain 3-oxoacyl-CoA reductase	HSD17B12	0	0	6259800	0	0	6933200	26774000	16385000	18740000	27450000	16150000	20313000	0	0	0	0	0	0	31008000	23734000	33774000	26258000	33816000	21034000	CM30K		13	92.551	121	245720000	0	0	1536400	0	0	2916800	34034000	21897000	25602000	27478000	16508000	29773000	0	0	0	0	0
Q9H9B4	Sideroflexin-1	SFXN1	0	0	4658800	0	0	5045300	15576000	22976000	28398000	30322000	30129000	29700000	0	0	0	0	3452200	0	38347000	70620000	56273000	0	40083000	0	CM30K		13	98.541	88	245490000	0	0	983140	0	0	1545400	24235000	27239000	28727000	20048000	17452000	23201000	0	0	0	771130	1962000
Q9BWM7	Sideroflexin-3	SFXN3	0	0	1480600	0	0	1852300	19222000	19864000	19695000	27253000	9690400	19420000	0	0	0	1990500	0	0	48845000	29506000	42401000	0	40524000	0	CM30K		17	191.2	137	245400000	0	0	510800	0	0	776090	31367000	20444000	18065000	23872000	15221000	14698000	0	911340	0	595060	3707000
P84103	Serine/arginine-rich splicing factor 3	SRSF3	0	0	0	0	0	0	0	21251000	0	0	22814000	0	0	0	0	0	0	0	0	0	13475000	0	0	0	CM30K		4	10.502	19	244980000	2145400	18007000	12702000	4467700	0	12842000	55160000	17892000	36091000	26846000	19367000	28348000	0	0	0	0	0
P10145	Interleukin-8	CXCL8	0	0	0	0	0	0	17101000	34657000	47126000	0	0	53630000	0	0	0	0	0	0	0	0	0	0	0	0	CM100K CM30K ECM100K ECM30K		2	19.218	18	243520000	0	4866200	6199400	8050400	10724000	15045000	24559000	27541000	37288000	12171000	26991000	35745000	0	0	0	0	0
P29966	Myristoylated alanine-rich C-kinase substrate	MARCKS	14228000	8536800	8274300	11402000	12849000	18995000	15908000	19147000	20140000	9675700	21027000	16767000	15644000	12855000	8248600	12412000	13229000	10264000	15685000	27013000	39723000	20775000	32951000	42357000	CM100K CM30K ECM100K ECM30K		8	209.89	181	242850000	4231200	6395500	4081600	6854500	8875400	17753000	30499000	19567000	23773000	8309800	16796000	15432000	2191200	2362700	1118900	1925100	3081400
Q15370	Elongin-B	ELOB	10332000	11340000	26144000	0	0	16416000	19131000	14589000	14617000	17658000	16688000	14977000	0	0	0	0	0	0	19142000	16376000	17536000	0	0	0	CM30K		9	81.422	59	242390000	1785500	13121000	28873000	2410500	2153000	15890000	54851000	16773000	23430000	19483000	14296000	20532000	0	0	0	0	0
O00487	26S proteasome non-ATPase regulatory subunit 14	PSMD14	17120000	30705000	22821000	26370000	28125000	27369000	19431000	27181000	28033000	17905000	24787000	23786000	0	15398000	20800000	8992000	15788000	30303000	12894000	0	0	0	0	0	#N/A		12	98.642	131	242210000	3614700	23322000	15744000	10825000	20513000	22335000	23401000	11821000	38384000	4368000	11444000	14131000	0	2656500	7628800	1211100	6436200
P09972	Fructose-bisphosphate aldolase C	ALDOC	30112000	16512000	42997000	32659000	17425000	49023000	62395000	85884000	69817000	85928000	40781000	74443000	0	0	21221000	0	25382000	31671000	40732000	32873000	50207000	0	42963000	14258000	CM100K CM30K ECM100K ECM30K		16	186.12	149	242030000	4016200	6656300	8853400	7351100	3186200	16007000	42279000	34037000	23513000	19016000	22990000	18191000	0	2771700	2202600	1530600	2919200
Q99460	26S proteasome non-ATPase regulatory subunit 1	PSMD1	36190000	29686000	37159000	40663000	32134000	48122000	47334000	60719000	59927000	47511000	59178000	53260000	0	33338000	40548000	32133000	46486000	41131000	27639000	8926900	8492500	0	10099000	0	CM30K		35	323.31	377	241350000	5221900	4696200	13177000	9936200	7393700	17698000	28427000	29714000	26266000	14925000	22175000	21343000	0	3620800	6479100	2347500	7938900
O75943	Cell cycle checkpoint protein RAD17	RAD17	0	0	0	0	0	0	0	0	0	0	0	0	0	0	269660000	0	263820000	0	0	0	0	0	0	0	CM100K CM30K ECM100K ECM30K		2	2.5101	24	240780000	964570	6319200	3848300	2384100	0	5215500	0	24458000	11703000	22273000	20834000	33721000	0	19200000	27795000	4609600	29748000
O43242	26S proteasome non-ATPase regulatory subunit 3	PSMD3	14169000	10965000	22144000	21186000	9373400	19218000	25991000	22605000	31261000	40516000	22210000	24776000	0	8385400	14820000	3188100	11370000	11369000	7975800	1639100	6094400	0	2944300	0	CM100K CM30K ECM100K ECM30K		30	323.31	230	239610000	2091700	6772600	16424000	9122400	7043400	21474000	39139000	23286000	38803000	23883000	13387000	20112000	1603400	655380	3644500	231940	3947700
P53618	Coatomer subunit beta	COPB1	8903900	2825100	14086000	20236000	4049500	13465000	59172000	69022000	65592000	67294000	61093000	63866000	0	0	970410	1773400	0	1433700	8893000	1960800	5950400	0	1893600	0	CM30K		43	323.31	340	239300000	2175800	1667100	4792400	8200500	3382300	8031800	47788000	44369000	34442000	32976000	21603000	24300000	80087	96655	193920	461010	647420
Q7L2H7	Eukaryotic translation initiation factor 3 subunit M	EIF3M	20363000	13532000	12756000	13046000	13517000	21044000	45033000	26614000	25248000	47441000	32795000	25601000	0	0	0	17050000	0	4815300	6350200	0	2937500	0	5577500	0	CM30K		14	323.31	144	238610000	10602000	1854500	3017100	9777700	2969400	18718000	69102000	34314000	4879800	30371000	33782000	10874000	0	0	128110	2379800	197570
Q9UNM6	26S proteasome non-ATPase regulatory subunit 13	PSMD13	15673000	11488000	22861000	14299000	11984000	22389000	33073000	45483000	26381000	34086000	40449000	29219000	12079000	12568000	20018000	14541000	16944000	10467000	15410000	6440700	8130900	0	2605300	0	CM30K		19	163.32	169	237130000	4805700	2978000	11268000	7348000	3714600	19933000	40215000	43872000	21561000	17335000	19095000	17546000	762460	3244800	5576700	2100100	5346200
P00505	Aspartate aminotransferase, mitochondrial	GOT2	4516500	0	6443500	5620200	5132900	11648000	39410000	26738000	22874000	35006000	24337000	23118000	0	0	0	0	0	0	34184000	51539000	56310000	0	52709000	17724000	CM100K CM30K ECM100K ECM30K		15	82.166	116	236870000	571310	726980	2832900	1895300	2959700	8820500	52919000	20728000	17908000	21981000	14046000	20054000	0	397410	318870	173770	0
Q9UNL2	Translocon-associated protein subunit gamma	SSR3	0	0	0	0	0	0	15004000	0	0	16469000	15248000	9105900	0	0	0	0	0	0	0	0	0	0	0	0	CM30K		1	28.561	32	236230000	0	0	0	0	0	0	37558000	42854000	11364000	23308000	18427000	11811000	0	0	0	5023900	0
P05362	Intercellular adhesion molecule 1	ICAM1	24183000	12689000	20154000	23633000	14559000	23070000	31264000	23651000	22822000	31251000	23635000	26362000	0	20654000	0	0	23914000	21207000	58218000	44560000	36797000	0	48811000	0	CM100K CM30K ECM100K ECM30K		14	231.16	137	235380000	3521800	4204100	8599800	8142100	7562300	15893000	44479000	17474000	19278000	19503000	10527000	16011000	0	1347900	3137000	172500	3397100
P08754;P11488;P19087;A8MTJ3	Guanine nucleotide-binding protein G(i) subunit alpha-3;Guanine nucleotide-binding protein G(t) subunit alpha-1;Guanine nucleotide-binding protein G(t) subunit alpha-2;Guanine nucleotide-binding protein G(t) subunit alpha-3	GNAI3;GNAT1;GNAT2;GNAT3	30145000	0	19255000	30758000	0	22144000	25777000	28449000	12865000	17453000	21763000	22795000	0	33639000	20385000	24764000	36021000	16502000	35702000	44919000	33952000	0	38691000	0	CM100K CM30K ECM100K ECM30K		13	259.22	103	233810000	1755600	740000	4694000	3913000	921590	4855200	22422000	7275200	8276300	12187000	7099300	5825700	0	9233200	10533000	3801700	14933000
O95782	AP-2 complex subunit alpha-1	AP2A1	10247000	1860100	18493000	15296000	8858400	14530000	35164000	28696000	23213000	34993000	39677000	25402000	10017000	83423000	85495000	58171000	94797000	106780000	35638000	26934000	27859000	29578000	27513000	13023000	CM100K CM30K ECM100K ECM30K		40	289.71	333	233510000	1096700	1133700	7031200	4660900	3087000	7468900	28092000	16472000	13456000	12155000	13551000	11324000	1126100	14362000	11763000	6683000	23625000
P51153	Ras-related protein Rab-13	RAB13	15403000	0	9113700	0	0	12008000	25608000	22303000	21415000	29114000	21997000	20470000	0	0	0	0	0	0	56002000	21732000	30853000	0	37532000	0	CM30K		10	55.169	51	232840000	2396400	0	3564900	2051900	0	12354000	53132000	20409000	26601000	18976000	16969000	19536000	0	0	4034400	2972900	3526900
P17693	HLA class I histocompatibility antigen, alpha chain G	HLA-G	0	0	0	0	0	0	0	0	0	0	0	0	0	0	0	0	0	0	0	0	0	0	0	0	CM100K CM30K ECM100K ECM30K		2	23.152	41	232360000	0	0	7704700	4556300	5421100	0	13683000	0	12468000	0	9730500	8703100	732140	5488300	8627800	3922900	17352000
O95573	Fatty acid CoA ligase Acsl3	ACSL3	0	0	49202000	0	0	29803000	138650000	171150000	167030000	74180000	140910000	115890000	0	0	0	0	50226000	0	101230000	43871000	53760000	0	44882000	0	CM100K CM30K ECM100K ECM30K		20	136.98	106	231530000	0	0	132550000	0	615560	2362900	19788000	13698000	15139000	11199000	8840500	10749000	0	873690	1560600	595310	2839600
P61970	Nuclear transport factor 2	NUTF2	10018000	21662000	27584000	12130000	23553000	26749000	11247000	18103000	10262000	14693000	14971000	9896700	0	0	0	0	0	0	0	0	0	0	0	0	CM30K		6	110.82	55	230940000	2833300	29250000	24012000	2398200	75370000	30279000	5667600	12942000	9256400	10803000	9907900	7987200	0	0	0	0	0
O76021	Ribosomal L1 domain-containing protein 1	RSL1D1	0	0	3976900	4215300	0	4901000	8734100	10269000	9554400	15668000	7384000	8078600	43992000	101200000	122730000	141400000	121310000	95647000	38506000	0	0	0	6522300	0	CM100K CM30K ECM100K ECM30K		12	99.213	90	230130000	0	0	1262200	1587300	0	2255800	8930600	12903000	6696300	6372800	3937800	2754200	5152800	20886000	43590000	22003000	42351000
P18084	Integrin beta-5	ITGB5	22324000	0	23985000	22507000	9611500	30506000	45797000	26596000	27722000	30136000	35087000	29553000	6727900	50036000	36857000	36913000	69414000	56289000	81072000	130380000	99616000	32328000	163860000	62506000	CM100K CM30K ECM100K ECM30K		34	323.31	326	229010000	2028400	930100	7409400	5268900	1641700	9468300	28083000	8011800	8873400	7372400	8855900	7668200	461070	4596200	6634300	2064300	13651000
Q9UHV9	Prefoldin subunit 2	PFDN2	0	0	10512000	0	0	5750500	15363000	23490000	15324000	24753000	16782000	16145000	0	0	0	0	0	0	0	0	13071000	0	0	0	CM30K		5	82.772	42	228390000	0	0	10513000	7885200	0	7689000	36003000	25121000	34600000	37261000	24251000	29067000	0	0	0	0	0
Q12797	Aspartyl/asparaginyl beta-hydroxylase	ASPH	0	0	10699000	0	2372800	9284300	30237000	57592000	50361000	42971000	49976000	43762000	0	0	0	0	5231300	0	114390000	29203000	23792000	29410000	30146000	13246000	CM30K		26	246.75	182	228000000	0	974990	2562900	602040	1115900	3155300	33556000	36543000	36395000	22405000	25572000	29126000	0	122510	0	0	1069600
Q9NVH1	DnaJ homolog subfamily C member 11	DNAJC11	0	0	33015000	0	0	0	21733000	25127000	27101000	30193000	25778000	42400000	0	0	0	0	0	0	65242000	35686000	46762000	0	28254000	0	CM30K		11	50.508	62	226770000	1588700	5616500	6671800	4505600	0	5600500	38997000	20399000	43519000	22312000	23082000	45579000	0	0	0	0	0
Q13445	Transmembrane emp24 domain-containing protein 1	TMED1	0	0	0	0	0	0	0	19592000	16685000	17730000	20535000	18407000	0	34944000	18717000	11105000	19590000	18200000	28529000	18875000	24766000	0	20170000	0	CM30K		4	12.077	35	225880000	0	0	0	0	0	1808000	14618000	11947000	11920000	8511900	10137000	9920800	687010	16376000	17898000	4180400	18123000
P10644;P31321	cAMP-dependent protein kinase type I-alpha regulatory subunit;cAMP-dependent protein kinase type I-beta regulatory subunit	PRKAR1A;PRKAR1B	3124700	22262000	24411000	4723000	19365000	23882000	18507000	17913000	12139000	15722000	18416000	14206000	0	0	0	0	0	0	15967000	7487900	6077900	0	5618200	0	CM100K CM30K ECM100K ECM30K		14	163.34	106	224730000	1055400	17566000	15005000	2694500	19575000	23282000	38754000	22903000	22768000	17646000	15941000	16494000	0	0	0	0	0
P35580	Myosin-10	MYH10	0	20896000	26915000	0	13113000	18780000	82434000	205940000	180950000	94851000	179470000	161930000	39646000	118830000	115450000	103640000	163130000	142180000	66389000	48501000	60640000	61183000	53092000	109140000	CM100K CM30K ECM100K ECM30K		95	323.31	541	223610000	0	1554000	1981400	173880	592950	2891600	18754000	35736000	37452000	9798200	19298000	27324000	369840	5446000	9897400	2854100	14231000
O60831	PRA1 family protein 2	PRAF2	0	0	0	0	0	11170000	25811000	0	0	0	0	0	0	0	0	0	0	0	0	0	0	0	0	0	CM100K CM30K ECM100K ECM30K		3	13.199	25	223150000	0	0	0	0	0	16313000	67270000	25314000	25984000	8453100	11070000	16439000	0	3719700	0	6390500	11444000
P11766	Alcohol dehydrogenase class-3	ADH5	9739400	12168000	17095000	12159000	12854000	17760000	27425000	20213000	19790000	30754000	20762000	23404000	0	0	0	0	0	0	7037200	5419100	8731600	0	4369000	7594200	CM100K CM30K ECM100K ECM30K		12	273.92	114	222040000	3372800	20710000	13197000	5735600	13723000	27015000	33262000	20863000	17403000	19298000	17492000	21184000	0	0	0	0	0
P17931	Galectin-3	LGALS3	14736000	7925600	8635400	15941000	8488200	10949000	20132000	9890600	12730000	16353000	11662000	11349000	0	13011000	14291000	12030000	16307000	14836000	37191000	22956000	30583000	0	18225000	0	CM100K CM30K ECM100K ECM30K		7	31.436	93	222040000	5475800	4149900	3419200	6143900	4740000	12631000	43562000	11493000	19677000	16031000	6229700	8283800	0	3067000	4057100	3586400	8143300
P21281;P15313	V-type proton ATPase subunit B, brain isoform;V-type proton ATPase subunit B, kidney isoform	ATP6V1B2;ATP6V1B1	1039800	13813000	14129000	8759100	11712000	21589000	25685000	42312000	35664000	32451000	37856000	24204000	0	0	0	4963500	4434300	3743800	43816000	26382000	21029000	7468500	23912000	6788000	CM100K CM30K ECM100K ECM30K		19	323.31	204	221850000	233060	3605800	6784500	3322200	3712000	8637100	31454000	28921000	24952000	18808000	20151000	15755000	245640	209290	689990	800860	4047500
O15162	Phospholipid scramblase 1	PLSCR1	14370000	0	21970000	20131000	21382000	21332000	11932000	12612000	8938300	12578000	9372000	13698000	0	0	0	0	17204000	0	20718000	18135000	15136000	0	22107000	0	CM100K CM30K ECM100K ECM30K		8	128.01	61	221370000	3013800	5221300	13669000	15627000	5610500	11074000	31452000	5735300	13854000	8758100	9791100	6201600	0	2567500	0	1271700	12004000
P20645	Cation-dependent mannose-6-phosphate receptor	M6PR	8548900	0	0	0	0	15702000	18315000	21284000	16493000	20520000	16285000	17719000	0	91365000	85206000	69110000	82962000	60658000	54577000	39695000	28424000	0	35248000	0	CM100K CM30K ECM100K ECM30K		6	323.31	94	221070000	1980000	0	2506500	1741600	4810900	7165400	15638000	14331000	8131200	12999000	8409600	5765400	0	10164000	34526000	7883900	22359000
Q86UX7	Fermitin family homolog 3	FERMT3	3730000	92975000	100370000	2289000	78327000	79369000	327820	0	0	0	0	0	0	1937900	0	0	0	0	356390	0	0	0	0	0	CM30K		18	114.32	113	219990000	2071600	63389000	44989000	2237000	53878000	49778000	1405000	85435	0	0	0	0	1310600	524260	0	0	0
Q07960	Rho GTPase-activating protein 1	ARHGAP1	3505900	0	6624200	2861000	0	9379500	40342000	38581000	27304000	37550000	33180000	29490000	0	0	0	0	0	0	37339000	11152000	9507400	0	3162200	0	CM30K		21	267.02	212	219710000	474980	624110	4251100	956750	0	9593500	57816000	26306000	26105000	30078000	19163000	23016000	0	0	540370	0	707080
P40616	ADP-ribosylation factor-like protein 1	ARL1	0	0	11934000	0	0	5465500	19300000	20846000	21472000	18394000	13605000	19113000	0	0	0	0	0	0	28984000	0	11844000	0	0	0	CM100K CM30K ECM100K ECM30K		6	51.738	48	219590000	14661000	0	4263800	0	0	3718700	68232000	37501000	17090000	25244000	13309000	12036000	0	0	0	1458000	4111300
P38606	V-type proton ATPase catalytic subunit A	ATP6V1A	7170900	20918000	26183000	4037800	20944000	31606000	31740000	38205000	30649000	37807000	27794000	29147000	0	4068900	2651800	0	3309000	0	47487000	26633000	39358000	5127100	26689000	5831400	CM100K CM30K ECM100K ECM30K		31	323.31	246	216610000	1933900	9470700	12002000	1269200	8149300	20133000	25627000	24665000	24280000	21880000	12718000	14691000	0	1076600	1226100	399740	812820
P41221;O00755	Protein Wnt-5a;Protein Wnt-7a	WNT5A;WNT7A	27540000	34676000	32749000	31494000	39398000	48930000	12473000	13475000	12555000	5955900	8409200	9636700	0	0	0	0	0	7174500	10426000	0	10468000	0	11367000	0	CM100K CM30K ECM100K ECM30K		13	96.426	100	216410000	5962900	24020000	27513000	18045000	25068000	55839000	6063100	15596000	11278000	1752400	2602200	6782200	226340	236670	578370	587690	977620
O95747	Serine/threonine-protein kinase OSR1	OXSR1	0	24682000	22929000	13156000	11870000	20077000	31917000	39351000	29225000	24208000	32969000	26844000	0	60201000	37630000	91607000	41251000	38652000	42460000	45357000	48917000	0	46039000	0	CM100K CM30K ECM100K ECM30K		15	104.99	150	216400000	695260	8573900	9672900	1577600	6478600	11850000	31295000	27140000	17641000	10355000	14841000	9527700	1442500	7559500	4979700	8401700	6576400
Q9H1C7	Cysteine-rich and transmembrane domain-containing protein 1	CYSTM1	0	0	0	0	0	0	0	0	0	0	0	0	0	0	0	0	0	0	0	0	0	0	0	0	CM30K		1	4.903	15	216100000	0	11118000	9852500	11076000	0	8173400	33252000	20173000	0	0	12714000	19302000	0	20135000	16660000	6895200	20787000
P33176;Q12840	Kinesin-1 heavy chain;Kinesin heavy chain isoform 5A	KIF5B;KIF5A	10452000	8067300	11268000	6426200	7340900	23666000	50975000	54699000	45532000	29219000	63419000	43955000	0	2061900	599200	0	1258700	0	11087000	5697700	12796000	0	8247000	3016300	CM100K CM30K ECM100K ECM30K		47	323.31	370	215420000	1212700	2512100	7719300	2573100	1982100	13520000	44232000	33572000	28025000	18325000	25495000	24823000	73409	703710	321600	1088000	140490
Q8NBI2	Lysosomal membrane ascorbate-dependent ferrireductase CYB561A3	CYB561A3	0	0	0	0	0	0	0	0	0	0	0	0	0	0	0	0	0	0	0	0	0	0	0	0	CM30K		1	3.7357	10	213820000	0	0	6758000	0	0	0	0	0	5433800	0	2194000	4598500	1006800	32378000	73076000	32166000	1928400
Q16629	Serine/arginine-rich splicing factor 7	SRSF7	6169700	9755800	11949000	9170700	13929000	12965000	14032000	17913000	28146000	25190000	18612000	22460000	0	0	21506000	31970000	16608000	12538000	41848000	9645300	0	0	0	0	CM30K		8	32.93	74	213810000	2301900	542090	13654000	4513400	9252300	12184000	7192100	28850000	29693000	22664000	17102000	29370000	3458300	4431600	8821800	5069500	4535300
P35606	Coatomer subunit beta	COPB2	5304800	11858000	14156000	8406300	9756600	18844000	37732000	39350000	45190000	60088000	47561000	46057000	0	0	0	2508400	0	0	18857000	5504100	4079500	0	5746600	0	CM100K CM30K ECM100K ECM30K		32	323.31	254	213310000	894540	7634500	6900400	2258100	6431800	12127000	37081000	24079000	29168000	30634000	21237000	25702000	0	0	0	438140	668600
P28482	Mitogen-activated protein kinase 1	MAPK1	7016000	36182000	37896000	33157000	45163000	42405000	25242000	28639000	22264000	24680000	25363000	20623000	0	0	0	0	6239200	0	7462400	9641100	17557000	0	8506100	0	CM100K CM30K ECM100K ECM30K		16	162.27	109	213180000	1120900	14155000	15473000	22385000	19883000	24960000	26531000	24374000	15998000	8306800	15696000	10900000	0	357030	736250	433600	1558200
P31689	DnaJ homolog subfamily A member 1	DNAJA1	0	0	41158000	48971000	0	55182000	90309000	56987000	79522000	73490000	82488000	73293000	0	0	71851000	87122000	74664000	59879000	75782000	0	50005000	0	0	0	CM100K CM30K ECM100K ECM30K		14	67.743	73	212110000	1023500	0	3478400	3590300	1416600	5838400	18903000	2899700	8007600	3486300	6162100	7686700	0	13926000	33731000	1272000	58172000
O15460	Prolyl 4-hydroxylase subunit alpha-2	P4HA2	0	21134000	13747000	5465000	18392000	12161000	34331000	39617000	36624000	52684000	37205000	33460000	0	0	0	0	0	0	55411000	21369000	18978000	4262000	22768000	1724600	CM100K CM30K ECM100K ECM30K		22	250.82	186	210960000	269740	1658100	19987000	2042600	1622500	4484800	33866000	26240000	24134000	23244000	19482000	20664000	0	11980000	0	0	0
P48444	Coatomer subunit delta	ARCN1	1126700	5532700	9261700	9546900	7904200	10484000	22125000	28177000	25013000	24925000	31142000	29191000	0	0	0	0	0	0	7749800	3597500	1828500	0	2148600	0	CM100K CM30K ECM100K ECM30K		19	129.27	144	210800000	533280	4773000	5767300	5019300	5850800	7717400	43017000	29485000	29128000	22318000	22404000	26145000	0	0	0	1054100	761800
P07858	Cathepsin B	CTSB	8143000	25074000	34518000	12813000	21200000	26360000	23491000	46805000	46913000	67738000	35966000	34684000	0	0	0	0	0	0	45216000	15772000	18414000	0	22678000	0	CM100K CM30K ECM100K ECM30K		10	193.15	100	210740000	384700	7115000	12806000	759720	5981900	13369000	12960000	25363000	32906000	28403000	19980000	16191000	0	0	0	0	0
P41252	Isoleucine--tRNA ligase, cytoplasmic	IARS1	23551000	12419000	24867000	30756000	14945000	32573000	79203000	60152000	53790000	84159000	49744000	56220000	0	14063000	16348000	20756000	11650000	13270000	30539000	8612100	15452000	0	12764000	0	CM100K CM30K ECM100K ECM30K		46	323.31	337	209860000	2334300	2924500	9958600	5794900	4725400	13255000	44825000	22292000	21451000	22623000	12642000	19196000	0	1794800	3791000	1918500	3226200
P62330	ADP-ribosylation factor 6	ARF6	11140000	15342000	14660000	19950000	13244000	21736000	18856000	18314000	14516000	13541000	15848000	19759000	0	0	0	0	0	0	14323000	13803000	12445000	0	0	0	CM30K		4	30.222	58	209840000	4593200	16010000	14838000	9622400	12862000	19779000	27626000	29262000	13737000	9469800	20056000	23293000	0	0	0	2325600	5238200
Q9Y240	C-type lectin domain family 11 member A	CLEC11A	11887000	95463000	78934000	9952100	0	67169000	6539200	0	0	0	0	0	0	0	0	0	0	0	1429000	0	0	0	0	0	CM30K		8	51.545	50	209430000	7836900	55730000	42421000	13932000	29546000	55021000	647360	0	1004900	551920	0	915040	0	0	0	0	549560
Q99497	Parkinson disease protein 7	PARK7	15306000	0	10755000	10266000	0	8310900	23185000	16044000	22118000	16787000	20044000	17575000	0	0	0	0	0	0	22236000	22113000	0	0	0	0	CM30K		8	26.218	60	209400000	3272100	1777700	9614200	4632600	0	2185800	60489000	17626000	30397000	12115000	15422000	22614000	1161200	0	0	0	0
Q7KZF4	Staphylococcal nuclease domain-containing protein 1	SND1	3749500	10575000	27786000	9780800	8142900	20347000	52871000	37779000	47575000	68984000	43968000	42660000	0	0	0	0	7320300	0	26388000	14356000	22906000	0	12486000	0	CM30K		42	323.31	344	209170000	691160	2553200	7995600	2300400	1681800	9482300	42785000	23218000	28113000	32371000	19028000	21703000	0	317620	285920	330830	456890
P29401	Transketolase	TKT	3507200	0	12898000	7691300	0	17742000	31974000	20729000	23205000	28107000	21661000	23840000	0	4258700	2488300	11119000	9986800	4884500	26069000	10188000	24662000	0	17166000	5878100	CM100K CM30K ECM100K ECM30K		23	255.67	155	208110000	750880	2741200	12090000	2989500	1436500	15483000	54032000	17773000	20104000	18118000	8774200	13826000	100660	1259700	1160800	1342500	3632600
P56385	ATP synthase subunit e, mitochondrial	ATP5ME	0	0	0	0	0	0	8706000	7866000	10328000	10652000	8258100	9548800	0	0	0	0	0	0	0	0	0	0	0	0	CM30K		4	7.9762	39	207200000	0	0	0	0	0	0	45412000	27859000	41145000	28392000	20380000	33231000	0	0	0	0	0
Q07955	Serine/arginine-rich splicing factor 1	SRSF1	0	6844400	9420900	0	0	9764100	16143000	14951000	16897000	32366000	14733000	14524000	0	0	5337100	9765400	0	0	21324000	0	0	0	0	0	CM30K		11	53.91	87	205730000	830920	6114600	6557700	2666600	3617800	8658600	43124000	21057000	23136000	43291000	16549000	18256000	399000	1629000	2946300	2512900	1537700
Q96CX2;Q68DU8;Q6ZWB6	BTB/POZ domain-containing protein KCTD12;BTB/POZ domain-containing protein KCTD16;BTB/POZ domain-containing protein KCTD8	KCTD12;KCTD16;KCTD8	0	0	0	0	0	9821200	19221000	21390000	18851000	17487000	15692000	17382000	0	20544000	17019000	0	20897000	30465000	27152000	25255000	17372000	0	16164000	0	CM30K		13	148.6	93	205610000	0	1473800	0	0	1435100	796300	48299000	16949000	18489000	13399000	6338200	12645000	1581600	11240000	7850900	1068600	13822000
P51659	Peroxisomal multifunctional enzyme type 2	HSD17B4	0	0	4326600	0	0	4769200	21174000	29406000	32119000	37342000	31215000	29887000	0	2989200	0	0	0	1166100	52346000	18714000	21955000	20209000	30460000	7769400	CM30K		33	323.31	232	205420000	0	0	2555900	300010	0	3375100	32736000	32454000	29232000	24978000	19126000	19624000	0	1215000	0	0	689270
O14907	Tax1-binding protein 3	TAX1BP3	0	0	0	0	0	6250100	7946500	8503700	0	14092000	11596000	0	0	7947500	0	14695000	0	0	12944000	13894000	13141000	0	13080000	0	CM100K CM30K ECM100K ECM30K		3	28.064	31	205200000	0	0	1274600	791350	0	11696000	44601000	27747000	4625600	28239000	14067000	12927000	0	3765500	0	4091400	7158400
Q9Y4I1;Q9ULV0	Unconventional myosin-Va;Unconventional myosin-Vb	MYO5A;MYO5B	0	0	0	0	0	0	0	0	0	0	0	0	0	6291000	0	2632500	5553700	0	0	0	0	0	0	0	CM30K		13	22.878	28	202510000	0	56051000	35195000	0	68141000	40009000	237820	288670	1502000	46170	0	131210	0	56089	623870	69034	106010
P67775	Serine/threonine-protein phosphatase 2A catalytic subunit alpha isoform	PPP2CA	8945400	26997000	25767000	7313200	22510000	27631000	19003000	15455000	13492000	26468000	11815000	15159000	0	0	0	0	0	0	10567000	13439000	12017000	0	12551000	0	CM30K		13	304.38	99	202280000	2048900	15865000	11364000	3842700	15737000	20891000	30963000	16624000	22031000	18571000	13337000	17172000	0	0	0	643150	0
Q53TN4	Plasma membrane ascorbate-dependent reductase CYBRD1	CYBRD1	0	0	4895900	5172700	0	1746900	5867500	2844800	6120300	4132600	5558100	3299900	0	15803000	0	8496100	22887000	0	13233000	29592000	30491000	0	22297000	0	CM30K		6	106.46	52	201930000	1242300	3191500	4817600	4678000	0	4378400	23671000	11296000	12092000	6837800	9442400	7099400	703990	3545000	5416500	3082300	8304600
Q9UKK9	ADP-sugar pyrophosphatase	NUDT5	0	4631900	9368100	7739400	6447300	9598300	16679000	16495000	21497000	21950000	16982000	22047000	0	0	0	0	0	0	10821000	0	0	0	0	0	CM30K		10	39.875	71	199900000	789110	2933300	8880900	7130300	3979200	8971800	40252000	13941000	37665000	23398000	18524000	30269000	0	0	0	0	0
P30086	Phosphatidylethanolamine-binding protein 1	PEBP1	0	0	15931000	10079000	13417000	14354000	13611000	11442000	11401000	14338000	13383000	13080000	0	0	0	0	0	0	16722000	0	23656000	0	20838000	17251000	CM100K CM30K ECM100K ECM30K		10	111.94	61	199270000	0	14790000	10130000	6173600	24069000	20756000	31926000	8710600	10291000	12611000	8493300	6985200	596570	0	0	0	1892400
Q9Y6C9	Mitochondrial carrier homolog 2	MTCH2	0	0	5552500	0	0	5987800	26667000	21956000	20573000	25577000	17861000	24268000	0	0	0	0	0	0	30243000	43282000	33920000	13766000	33984000	22371000	ECM30K		13	118.03	174	198290000	0	0	1892300	0	0	2140400	32125000	22374000	22851000	20815000	13132000	21023000	0	606410	0	220200	1154400
O43324	Eukaryotic translation elongation factor 1 epsilon-1	EEF1E1	12317000	0	10614000	29333000	0	10588000	20236000	15391000	14261000	20352000	22443000	12649000	0	0	0	0	0	0	18360000	0	6854200	0	0	0	CM100K CM30K ECM100K ECM30K		8	35.687	64	197960000	3714300	2384600	4886700	23580000	3243600	6939700	39339000	22103000	18828000	19285000	20586000	17499000	0	0	0	456120	0
P19623	Spermidine synthase	SRM	0	11902000	19731000	15727000	19847000	14156000	22275000	12821000	16560000	20556000	16189000	17196000	0	0	0	0	0	0	22712000	18439000	19461000	0	16462000	0	CM100K CM30K ECM100K ECM30K		9	45.399	81	197850000	194850	7659000	12946000	6885400	16318000	12536000	43011000	8609000	9700300	20975000	10282000	15385000	0	581240	722310	361960	1131200
P20042	Eukaryotic translation initiation factor 2 subunit 2	EIF2S2	2875200	0	1054300	11012000	0	7363700	46703000	43746000	35324000	63417000	25105000	36045000	0	0	0	0	0	0	11389000	0	4877500	0	0	0	CM100K CM30K ECM100K ECM30K		16	171.4	113	197630000	635720	2182800	284120	3015500	0	2540000	43213000	36134000	21156000	47571000	8938600	21029000	983020	960040	0	781480	0
P52209	6-phosphogluconate dehydrogenase, decarboxylating	PGD	0	19634000	30510000	0	20951000	18049000	30468000	31339000	25812000	29849000	25364000	18017000	0	3247800	0	0	5782000	0	12602000	14495000	19868000	13872000	14861000	20566000	CM30K		20	259.23	138	197210000	605280	16308000	20905000	526250	12434000	24390000	30223000	15128000	20654000	17668000	10994000	7991400	245940	529780	0	0	1139900
P68400;Q8NEV1	Casein kinase II subunit alpha;Casein kinase II subunit alpha 3	CSNK2A1;CSNK2A3	0	7291300	11529000	0	5093000	11753000	20269000	36055000	24957000	23006000	24104000	22604000	0	27169000	14522000	36781000	23632000	16114000	20791000	9873400	16689000	0	9684500	0	CM30K		17	192.75	153	196460000	215350	3316200	5527400	3655000	2828400	6693800	27784000	24388000	19044000	11289000	12698000	18644000	2047200	3658700	4013300	4761600	18989000
P37108	Signal recognition particle 14 kDa protein	SRP14	0	0	0	0	0	0	0	0	0	0	0	0	0	0	81212000	0	95505000	98355000	37487000	0	0	0	0	0	CM100K CM30K ECM100K ECM30K		5	90.689	32	195650000	0	0	1718600	0	0	0	4274400	0	4708300	788690	4533300	3938600	660180	31412000	33519000	5370200	45475000
O14579	Coatomer subunit epsilon	COPE	0	0	5254400	0	4534200	5801900	23043000	17902000	25009000	34138000	15857000	17659000	0	0	0	0	0	0	0	0	0	0	0	0	#N/A		12	180.06	80	195190000	0	1289000	3518300	1116300	3432600	6819600	51897000	26522000	34150000	37681000	12835000	11874000	0	0	0	1152900	0
P49748	Very long-chain specific acyl-CoA dehydrogenase, mitochondrial	ACADVL	983950	7659000	9386400	3767300	2637600	13349000	41281000	43148000	37591000	34845000	39362000	45312000	0	2205300	2732200	0	3691600	4715200	17818000	40707000	30184000	12711000	26886000	16033000	CM100K CM30K ECM100K ECM30K		29	323.31	249	195180000	281770	1536100	4594200	940150	122760	5482800	28913000	25148000	24606000	14966000	14597000	22306000	863350	175200	701900	0	984280
Q15233	Non-POU domain-containing octamer-binding protein	NONO	0	0	9752100	1890100	0	7820400	41215000	40924000	41211000	53568000	33359000	29000000	0	0	0	0	0	0	11588000	0	4089100	0	0	0	CM30K		16	146.63	151	194990000	213080	530660	5889700	900340	925690	4700300	33109000	23951000	39104000	44658000	17701000	23964000	67980	0	399930	0	400140
P16949;Q9H169	Stathmin;Stathmin-4	STMN1;STMN4	0	0	7081800	0	0	12226000	12674000	11389000	16724000	9247300	15996000	12418000	0	5130200	0	0	10607000	0	18686000	25701000	28881000	28039000	24983000	30660000	CM100K CM30K ECM100K ECM30K		7	47.554	76	194970000	1090600	17730	2831600	1027500	2273200	7539000	25385000	11559000	21425000	3602800	14514000	16998000	819440	4158000	4628200	3081300	894880
P62191	26S proteasome regulatory subunit 4	PSMC1	13610000	15492000	25994000	9999500	8463600	25690000	38496000	55983000	31641000	41161000	34744000	30844000	0	0	3644100	8185900	0	0	5452300	0	4444400	0	0	0	CM30K		18	232.86	130	194600000	1469500	9793900	13523000	2576700	4489500	20753000	37427000	36349000	12901000	19588000	16907000	11935000	0	227570	1110800	1413100	1368100
Q13561	Dynactin subunit 2	DCTN2	6426200	3571500	8775800	0	0	12113000	14662000	20211000	15512000	13565000	22767000	19845000	0	0	0	0	0	0	9491300	4902900	8729100	0	5997700	0	CM30K		17	150.34	97	194460000	2443300	3357700	5394400	1594700	1248300	13708000	41162000	29692000	22935000	13524000	25061000	22473000	0	0	0	0	0
Q9Y3E0	Vesicle transport protein GOT1B	GOLT1B	0	0	5874500	0	0	4792000	7581800	36010000	10569000	7096600	24070000	10419000	0	5430500	0	11064000	0	0	35717000	17759000	8240300	0	10181000	0	CM30K		4	51.729	76	193490000	0	0	2759800	0	0	2545400	25414000	42993000	11913000	17968000	33095000	19544000	0	2668800	3143500	2167100	3404700
Q99613;B5ME19	Eukaryotic translation initiation factor 3 subunit C;Eukaryotic translation initiation factor 3 subunit C-like protein	EIF3C;EIF3CL	13999000	5498000	14812000	24569000	7861000	18608000	48972000	49135000	38982000	72347000	35875000	39663000	0	20809000	16917000	15195000	24877000	9339900	17363000	7044900	9845200	0	12843000	0	CM30K		27	323.31	220	192980000	1696200	1142400	6629600	7041100	1917000	10770000	40938000	18886000	17830000	21596000	14682000	20473000	218860	4018900	3254500	1467200	7510000
P21964	Catechol O-methyltransferase	COMT	0	10435000	16441000	0	0	14053000	47291000	43751000	49625000	49455000	60308000	56152000	0	0	0	0	0	0	40902000	7799700	16407000	0	11413000	0	CM100K CM30K ECM100K ECM30K		11	323.31	129	191540000	1086400	4982000	7766100	502130	4611700	10272000	45075000	13330000	23657000	18225000	29327000	22032000	0	0	0	0	0
O15143	Actin-related protein 2/3 complex subunit 1B	ARPC1B	4256900	9560600	14416000	8645300	10502000	19548000	23359000	18416000	26914000	25337000	17423000	17553000	24369000	16377000	19501000	10871000	20312000	17150000	7649500	5195000	10539000	5654400	10999000	8928600	CM100K CM30K ECM100K ECM30K		12	154.51	150	190550000	900450	5462900	8712100	4848400	7270400	15221000	23196000	17459000	23032000	13479000	12554000	15961000	2255900	3297800	6444500	1298700	7037100
Q15149	Plectin	PLEC	2471200	1776200	8790500	3104600	2884900	13287000	54830000	55045000	57560000	64203000	55301000	59929000	0	482280	0	523310	758100	722270	15045000	6277300	6941100	0	5002000	0	CM30K		222	323.31	1390	190040000	507580	1239200	3927400	966920	1905700	7417300	45023000	24424000	30200000	23595000	19612000	24675000	1149.9	81679	94839	47907	392140
P34932	Heat shock 70 kDa protein 4	HSPA4	3772800	4942200	14020000	4933200	2477500	17179000	37864000	37420000	36851000	40729000	40468000	37699000	0	0	0	0	0	0	11297000	11958000	14973000	0	14397000	0	CM100K CM30K ECM100K ECM30K		34	323.31	259	189640000	836180	3136200	5991700	2162100	889130	12554000	38400000	26820000	23096000	20415000	23464000	16788000	0	523020	0	456510	0
Q04760	Lactoylglutathione lyase	GLO1	0	12383000	14402000	6082200	16024000	13755000	15602000	9941300	12513000	11667000	13635000	0	0	6593400	0	0	0	0	9975000	0	10060000	0	14961000	0	CM30K		8	28.897	50	189410000	1149400	13004000	18902000	4841900	20628000	28623000	35650000	3287800	13219000	13987000	15823000	4062600	0	1861100	0	0	0
P67809;Q9Y2T7	Y-box-binding protein 1;Y-box-binding protein 2	YBX1;YBX2	10898000	6059700	6654300	14062000	3761500	11394000	24624000	13855000	14373000	29526000	17464000	15802000	9182400	0	0	6246700	0	0	16500000	9441900	7802000	0	10440000	0	CM30K		11	323.31	109	188650000	3910700	2997700	6081800	5588500	1829200	14355000	40754000	15730000	19211000	24898000	14374000	19764000	1529200	0	0	1400700	0
Q13103	Secreted phosphoprotein 24	SPP2	0	0	0	0	0	0	0	0	0	0	0	0	0	0	0	0	0	0	0	0	0	0	0	0	CM30K		2	29.606	9	188290000	2924400	54445000	36169000	8914500	38722000	39915000	0	0	4567800	0	0	0	0	0	0	0	2631000
P09497	Clathrin light chain B	CLTB	0	0	0	0	0	0	12893000	12823000	16261000	17599000	12864000	14477000	0	0	0	0	0	0	12925000	0	0	0	11191000	0	CM100K CM30K ECM100K ECM30K		7	14.938	33	187530000	1715900	0	3382300	2631200	0	0	47263000	24588000	32728000	26919000	11483000	16273000	1612200	0	0	0	3623500
O95373	Importin-7	IPO7	5914800	11884000	23080000	17240000	6521000	24453000	62794000	44414000	37208000	41097000	53491000	34415000	23111000	8253300	6129500	7520000	8810000	7189100	12187000	10567000	17920000	0	8873800	1890000	CM100K CM30K ECM100K ECM30K		27	323.31	233	187330000	1054000	1495400	8275700	5379500	282210	17483000	44911000	21778000	18896000	14065000	15875000	16247000	1660000	842850	1389200	730470	1712700
P52292	Importin subunit alpha-1	KPNA2	1337700	4033500	8941200	9367700	5550000	7189400	21507000	35880000	22944000	22043000	40364000	25340000	0	0	0	0	3817900	0	6570200	5482500	5893300	0	4300300	0	CM30K		18	321.93	134	186330000	649640	3540700	5425700	5506900	3818600	6028000	34922000	36327000	20404000	15122000	23905000	18479000	0	673420	0	184670	624670
P13796	Plastin-2	LCP1	9301800	2465200	10123000	10683000	7181700	15424000	44678000	17822000	16156000	29774000	35565000	14253000	0	3478700	4236900	3334100	7242600	3610000	13878000	9129400	8623000	8952500	17539000	9012100	CM100K CM30K ECM100K ECM30K		32	323.31	253	186170000	1327100	441510	4155300	4156600	4144600	11427000	55120000	19198000	16767000	20203000	19013000	13545000	0	785090	1151200	434330	1789800
Q16718	NADH dehydrogenase [ubiquinone] 1 alpha subcomplex subunit 5	NDUFA5	0	0	0	0	0	0	10039000	15238000	10827000	12058000	0	12757000	0	0	0	0	0	0	15672000	0	20902000	0	0	0	CM30K		5	39.933	27	185730000	0	0	769210	0	0	1787500	29604000	30657000	26781000	16097000	4317500	20147000	0	0	0	0	0
Q99436	Proteasome subunit beta type-7	PSMB7	22351000	11815000	12936000	11920000	0	12210000	13353000	14948000	17128000	12028000	12309000	13400000	26364000	10256000	21364000	11692000	22033000	21844000	0	0	0	0	0	0	CM30K		10	146.17	60	185730000	4910700	2895200	13643000	12479000	2363500	17504000	24016000	17124000	23665000	11880000	6727100	8096500	4646900	2959500	7645100	2495700	13697000
P10321	HLA class I histocompatibility antigen, C alpha chain	HLA-C	0	29921000	10714000	12600000	25929000	22806000	24538000	12889000	10048000	15054000	11868000	12699000	0	55926000	27793000	62754000	74400000	63878000	16642000	88317000	87443000	101500000	98422000	82002000	CM100K CM30K ECM100K ECM30K		8	85.254	193	185040000	0	5504800	5265800	4055300	5128200	10287000	22473000	7218200	13788000	11650000	5244200	8120100	682280	4188300	414420	2439400	937140
P55884	Eukaryotic translation initiation factor 3 subunit B	EIF3B	2464800	4591900	14667000	9091600	7769000	14471000	43544000	22789000	37250000	57225000	32150000	40253000	0	2057700	0	4789000	3587400	0	9742000	0	910530	0	2345200	0	CM30K		26	315.22	193	184620000	910480	1889000	13176000	4171000	1211100	8659400	41105000	19999000	24396000	24940000	16730000	19697000	0	240640	897850	621630	2603900
Q05639	Elongation factor 1-alpha 2	EEF1A2	0	0	9563300	9742400	0	11947000	47430000	40078000	37676000	42336000	26716000	58301000	0	0	0	0	0	0	0	0	0	0	0	0	CM30K		13	8.4418	57	183160000	957780	3951400	4450200	3912600	0	4118200	26610000	32237000	29530000	22965000	21590000	31827000	0	0	0	0	0
P07196	Neurofilament light polypeptide	NEFL	0	4305800	14855000	970590	0	17402000	46399000	37258000	54556000	33226000	43899000	49945000	0	0	0	0	0	0	14485000	0	0	0	0	0	CM100K CM30K ECM100K ECM30K		23	111.95	121	183150000	0	1722100	7512900	150280	85579	10923000	45922000	18941000	28507000	15614000	20984000	30576000	0	0	0	0	0
P55060	Exportin-2	CSE1L	8435200	14474000	22373000	8338300	9552000	20769000	42475000	37547000	37069000	47736000	48425000	44271000	12281000	7338100	10470000	11537000	7752800	8033900	14203000	5284600	8444500	0	6310900	3829700	CM30K		38	323.31	301	182650000	1264700	6019900	9145300	2353600	4761600	11843000	33352000	18742000	21699000	18758000	20267000	20011000	700660	1167000	1741600	711460	1422500
Q9NRY6	Phospholipid scramblase 3	PLSCR3	52985000	18935000	18433000	31961000	23957000	14603000	0	5638400	0	0	8116600	8169000	0	35025000	29129000	21925000	28116000	24204000	0	43052000	34990000	0	23561000	0	CM30K		7	185.9	49	182650000	18154000	11703000	12700000	27607000	7975400	16605000	3227000	2866200	3582800	0	3548900	2293100	0	7228200	12574000	3890400	12774000
O43665	Regulator of G-protein signaling 10	RGS10	0	0	0	0	0	0	0	0	0	0	0	0	0	0	0	0	0	0	0	0	0	0	0	0	CM100K CM30K ECM100K ECM30K		3	4.75	18	182230000	0	7776700	2774700	5718200	10802000	7271800	0	17911000	54015000	6475000	0	38047000	0	4706700	8155700	0	0
P17844	Probable ATP-dependent RNA helicase DDX5	DDX5	0	0	15271000	10630000	0	17601000	39497000	40254000	45734000	53473000	51244000	46207000	0	5315800	0	0	0	0	13685000	0	0	0	0	0	CM100K CM30K ECM100K ECM30K		22	130.8	117	181300000	0	1325600	2953100	2772100	1248400	7749600	36680000	23043000	37198000	25695000	18099000	23373000	0	1050500	0	131890	0
P54852	Epithelial membrane protein 3	EMP3	0	0	0	0	0	0	0	0	0	0	0	0	0	0	0	0	0	0	0	0	0	0	0	0	CM30K		2	81.636	6	180970000	0	0	0	9707500	0	0	92124000	2936300	45958000	30242000	0	0	0	0	0	0	0
Q00765	Receptor expression-enhancing protein 5	REEP5	0	0	0	0	0	0	15596000	26163000	0	13643000	21396000	12622000	0	0	0	0	0	0	4366200	0	0	0	0	0	CM30K		4	22.182	24	180830000	0	0	1299700	0	0	7092600	67453000	27398000	5091800	26162000	30968000	15959000	5492700	0	0	0	0
P62273	40S ribosomal protein S29	RPS29	0	0	8968600	11291000	0	15935000	10662000	0	12356000	13571000	9781900	10770000	0	0	0	0	0	0	0	0	0	0	0	0	CM30K		2	47.519	17	180680000	10803000	0	7145500	7633000	0	14936000	63517000	12629000	15769000	39286000	8379100	11384000	0	2395500	0	0	0
Q7Z406	Myosin-14	MYH14	0	29647000	98595000	0	39578000	46751000	62809000	132800000	142970000	29308000	165930000	149600000	890040000	354220000	358610000	460340000	436690000	422510000	142650000	93864000	83970000	269060000	114950000	193120000	CM30K		16	60.052	164	179290000	675120	92662	4759300	238730	1846100	4114500	23982000	11158000	15330000	12606000	10279000	11733000	7735700	6204900	13494000	5685700	14894000
P23381	Tryptophan--tRNA ligase, cytoplasmic	WARS1	0	9250100	15759000	7697900	11856000	18097000	36427000	24992000	23049000	29725000	25061000	24119000	0	0	0	0	0	0	14063000	14419000	9320100	17786000	14650000	13097000	CM100K CM30K ECM100K ECM30K		18	214.81	147	179090000	458440	7011600	8322300	3000100	9289100	11449000	42865000	17296000	18154000	23624000	15719000	15650000	87888	0	764840	385600	659390
P38117	Electron transfer flavoprotein subunit beta	ETFB	0	0	9384100	7255200	0	8568900	19159000	14586000	14129000	21139000	15861000	16015000	0	0	0	0	0	0	22621000	19984000	17272000	0	16117000	0	CM100K CM30K ECM100K ECM30K		12	178.88	64	178890000	0	0	8622200	4991100	1461900	9311700	28178000	16060000	15202000	25008000	15122000	8913600	0	0	0	0	0
Q9Y262	Eukaryotic translation initiation factor 3 subunit L	EIF3L	12742000	4836300	13176000	13045000	5438300	10795000	21762000	19260000	20708000	25461000	24072000	23163000	0	3092400	3876000	2621600	3904700	4025400	7583700	2124200	2816700	0	3291300	0	CM30K		24	323.31	179	177940000	4145700	4143500	7048400	6194500	2857400	9408900	35703000	17728000	20730000	18066000	19073000	20091000	499030	863730	660590	540400	1345900
O15400	Syntaxin-7	STX7	0	0	0	0	0	0	28171000	21273000	27214000	34740000	18946000	26555000	0	0	0	0	0	0	45516000	0	0	0	0	0	CM100K CM30K ECM100K ECM30K		5	124.46	35	177560000	609020	0	2257800	0	1676200	2406200	90015000	5943800	7354100	6128300	5116300	7584300	0	944810	1106300	0	1847800
P37837	Transaldolase	TALDO1	0	0	17701000	8516700	13739000	17377000	21394000	12733000	19137000	23764000	13332000	14496000	0	0	0	0	0	0	14630000	0	10235000	0	8213400	0	CM100K CM30K ECM100K ECM30K		13	43.296	82	174880000	664730	1291600	7712500	3816800	4081600	8402500	32848000	17284000	21020000	25911000	12543000	17396000	0	0	0	0	0
P63162;P14678	Small nuclear ribonucleoprotein-associated protein N;Small nuclear ribonucleoprotein-associated proteins B and B	SNRPN;SNRPB	8165900	9350500	11874000	14114000	8900200	11261000	17331000	23841000	13743000	29153000	16299000	26491000	0	20123000	0	0	0	13353000	9313600	0	0	0	0	0	CM30K		7	39.221	84	173400000	1049400	4595900	4150600	9868500	4313400	5212200	39225000	26732000	11881000	18686000	15832000	17364000	0	2481300	1309500	308740	1127400
Q02978	Mitochondrial 2-oxoglutarate/malate carrier protein	SLC25A11	0	0	3872300	0	0	2258800	16755000	22995000	16702000	20082000	12298000	21091000	0	0	0	2604800	0	0	41698000	38444000	32189000	8133000	31357000	0	CM30K		17	144.23	106	173190000	0	0	2885500	0	0	1712400	27960000	18230000	17965000	12394000	8958100	16820000	0	0	0	464310	659870
P48735	Isocitrate dehydrogenase [NADP], mitochondrial	IDH2	0	0	11347000	0	0	8999300	22137000	23412000	17673000	22040000	20964000	21165000	0	0	0	0	0	0	16702000	17814000	23975000	16842000	17594000	10474000	CM100K CM30K ECM100K ECM30K		17	107.29	127	173000000	441060	804830	19607000	504060	3062000	5000700	28682000	24303000	19172000	14256000	16814000	12501000	0	245800	0	409240	1050000
Q96N66	Lysophospholipid acyltransferase 7	MBOAT7	0	0	10656000	0	0	8105900	15383000	24023000	24292000	26558000	47588000	33424000	0	28504000	10616000	0	18456000	19945000	66096000	47334000	46866000	0	73061000	0	CM30K		10	218.39	86	172680000	0	0	3636200	0	0	4370300	24440000	20910000	23947000	15469000	19154000	23594000	0	286150	2746000	1333600	2870100
P42224	Signal transducer and activator of transcription 1-alpha/beta	STAT1	0	14431000	18034000	2366600	9787500	13644000	18465000	25266000	21346000	19455000	20475000	20987000	0	6912900	3862000	0	4460300	0	18504000	18527000	18425000	0	17271000	0	CM100K CM30K ECM100K ECM30K		25	323.31	212	172560000	145100	7835600	8045100	1348100	4092100	9551900	27849000	23481000	24105000	13759000	15474000	14158000	0	1054300	468170	259630	550750
P17813	Endoglin	ENG	13382000	3022000	5051600	11964000	12328000	13213000	18008000	9384000	8323900	9091900	9660200	10917000	0	0	0	10626000	6638100	0	23598000	26385000	36569000	0	28948000	11726000	CM100K CM30K ECM100K ECM30K		11	196.34	136	172510000	3724100	2647300	2052800	7163000	8796900	11696000	28710000	10522000	6921800	6338600	7938700	10155000	0	634960	0	954920	3101000
Q9Y6N5	Sulfide:quinone oxidoreductase, mitochondrial	SQOR	0	0	7473100	0	0	5875000	26090000	35086000	33632000	47137000	31677000	33472000	0	0	0	0	0	0	77445000	72520000	53591000	19511000	53176000	37939000	ECM30K		20	256.19	142	172100000	0	0	1823400	406120	0	2905300	25679000	11998000	12155000	21107000	7684900	11186000	0	0	0	0	0
P49888	Sulfotransferase 1E1	SULT1E1	13109000	57742000	184080000	22132000	59093000	41318000	0	0	0	0	0	0	0	0	0	0	0	0	0	0	0	0	0	0	CM100K CM30K ECM100K ECM30K		3	25.819	19	171900000	1602900	28987000	52963000	3591000	34630000	23831000	0	0	0	0	0	0	0	26297000	0	0	0
P49588	Alanine--tRNA ligase, cytoplasmic	AARS1	7427500	7601200	15845000	10705000	11830000	16291000	36683000	26475000	30414000	37126000	31315000	27653000	0	0	0	0	0	0	14200000	7652700	10858000	0	4380800	0	CM100K CM30K ECM100K ECM30K		37	323.31	268	171580000	1247200	3503700	6780700	4020600	5132100	7668900	43112000	21542000	24835000	16499000	15447000	14327000	0	0	0	118590	0
P50148;P19086;Q03113	Guanine nucleotide-binding protein G(q) subunit alpha;Guanine nucleotide-binding protein G(z) subunit alpha;Guanine nucleotide-binding protein subunit alpha-12	GNAQ;GNAZ;GNA12	5108900	7752100	6212100	4861000	5664100	8258800	8645800	4786600	4132900	3632300	5945800	4649900	0	19719000	15819000	13232000	20075000	16622000	33257000	50490000	36789000	0	46092000	0	CM100K CM30K ECM100K ECM30K		19	131.36	137	171120000	1389200	5064300	6362500	525100	2263300	9472000	13388000	4454400	4007300	1812800	3202000	3232800	368270	3139000	3826500	1664000	5157500
Q12765	Secernin-1	SCRN1	0	0	8274500	0	0	5761400	22860000	16671000	20677000	18378000	19993000	18805000	0	0	0	0	0	0	6698200	5461500	10362000	0	3429100	0	CM30K		10	114.82	99	171060000	0	622540	5839600	0	0	3403200	39071000	31427000	22858000	20398000	20204000	16449000	0	0	0	0	0
Q9UHG3	Prenylcysteine oxidase 1	PCYOX1	3257300	0	5053400	0	0	3748300	12544000	20622000	22001000	15705000	14043000	19143000	0	5470600	14143000	16886000	21343000	15583000	51371000	44536000	50496000	0	38083000	0	CM30K		17	187.37	131	170390000	567410	0	1642700	0	0	2691300	13575000	16913000	17803000	10884000	9526200	14676000	0	1004900	3282100	2209900	6614500
O75955	Flotillin-1	FLOT1	6134500	11890000	20425000	0	16169000	19572000	10801000	11672000	12172000	10713000	15276000	12432000	0	20292000	11623000	9372700	16755000	9810500	29435000	23318000	37728000	0	45740000	0	CM100K CM30K ECM100K ECM30K	Yes	19	201.19	150	170140000	941980	4159100	14508000	2774400	11600000	17552000	15489000	10039000	7270800	7525900	6282600	6095400	0	4271300	3746200	1112700	6398200
P43487	Ran-specific GTPase-activating protein	RANBP1	0	0	13534000	0	0	8869800	14661000	11830000	12862000	13767000	13259000	0	0	0	0	0	0	0	14653000	0	11238000	0	7950000	0	CM100K CM30K ECM100K ECM30K		8	55.731	39	170050000	3245200	0	4569600	2036900	0	6813600	36594000	17831000	23365000	6455700	13472000	3759900	0	3482300	0	0	0
P52272	Heterogeneous nuclear ribonucleoprotein M	HNRNPM	0	0	904260	0	0	874260	19993000	37013000	38506000	45073000	33276000	28412000	0	0	0	0	0	0	2386000	0	0	0	0	0	CM30K		33	172.89	165	169900000	361660	0	855300	0	0	1390400	35165000	30712000	30247000	29901000	20124000	19581000	0	0	0	0	0
O43795;Q9UKN7	Unconventional myosin-Ib;Unconventional myosin-XV	MYO1B;MYO15A	1473600	1138600	7808300	1824800	1392600	15874000	42564000	38138000	31261000	34029000	31576000	35939000	0	14186000	5495500	20192000	14790000	13073000	42884000	31526000	54874000	5468500	47242000	15916000	CM100K CM30K ECM100K ECM30K		41	323.31	365	169440000	421870	679360	3234400	714160	885060	8523300	28277000	18547000	13178000	13939000	10338000	12757000	140110	3130000	2411300	1605900	3257700
Q15043	Metal cation symporter ZIP14	SLC39A14	27342000	0	11829000	26512000	0	15185000	17368000	19951000	15313000	12294000	12830000	14443000	0	95898000	43025000	18785000	54679000	46336000	46024000	62488000	49439000	0	60796000	0	CM30K		4	74.658	92	169310000	7107300	4356000	3838800	14288000	4948700	6386000	14423000	13538000	9460300	8418400	4714400	9076000	0	9118400	7599700	1860900	9657300
Q03405	Urokinase plasminogen activator surface receptor	PLAUR	52777000	12786000	24164000	29304000	18195000	26411000	37993000	33643000	23992000	30701000	30278000	27229000	0	19856000	9687100	11272000	15510000	13207000	27503000	32420000	42266000	0	33525000	0	CM30K		9	323.31	134	169230000	10247000	2056100	5005700	4719800	2993000	13538000	33739000	17300000	16295000	9945800	12702000	10803000	0	1234200	1432000	969850	1942400
Q8NBJ5	Procollagen galactosyltransferase 1	COLGALT1	0	2126100	4322800	3000600	0	6966200	17461000	27151000	27182000	23024000	23146000	30978000	0	0	0	0	5761300	0	49291000	18473000	23795000	5162800	23207000	0	CM30K		22	129.29	159	168810000	0	1090900	2299200	1518100	433490	6550300	17003000	19460000	27430000	16413000	11843000	28808000	0	294360	652510	186930	2606900
P52943	Cysteine-rich protein 2	CRIP2	0	8892400	5339400	2148900	2707800	7317800	18589000	10449000	13437000	14413000	11149000	12779000	0	0	0	0	0	0	2649600	0	0	0	3121100	0	CM30K		8	168.24	74	168790000	158640	2568700	9708800	301930	1402700	15171000	48537000	10800000	21681000	20259000	15175000	16859000	0	0	0	0	0
P54920;Q9H115	Alpha-soluble NSF attachment protein;Beta-soluble NSF attachment protein	NAPA;NAPB	7938200	10651000	20826000	8803100	7291500	10691000	22656000	17710000	17798000	15579000	16499000	19308000	10514000	0	8910600	5166300	0	0	18149000	7116100	21762000	15169000	19304000	13006000	CM30K		15	323.31	102	168720000	1192600	8608900	13420000	3030800	3230700	11173000	26972000	18110000	18716000	7950400	9367100	10631000	988550	0	2126700	463480	2791500
Q9NP72	Ras-related protein Rab-18	RAB18	0	0	8265100	0	0	10784000	12675000	11335000	11397000	11828000	11943000	11185000	0	0	0	0	0	0	6108400	0	0	0	0	0	CM30K		10	37.738	56	168230000	0	4069800	3673600	1056900	0	9535500	47446000	18192000	37480000	7592000	10298000	23557000	0	0	0	0	554170
P23246	Splicing factor, proline- and glutamine-rich	SFPQ	3259100	0	9492200	5025700	0	2790300	41642000	36446000	43076000	54619000	62862000	69002000	0	0	0	0	0	0	22978000	0	8171700	0	6517700	0	CM100K CM30K ECM100K ECM30K		21	290.85	150	168020000	751350	2038400	4192100	2131900	1950200	825190	37307000	19331000	23273000	18196000	21716000	23571000	0	474690	1141500	0	2629300
Q9UDW1	Cytochrome b-c1 complex subunit 9	UQCR10	0	0	0	0	0	0	0	0	0	0	0	0	0	0	0	0	0	0	0	17072000	14949000	0	0	0	CM30K		2	17.534	28	167840000	0	0	0	0	0	0	32383000	10512000	20404000	16726000	10343000	17514000	0	1315400	0	0	2580700
P36871	Phosphoglucomutase-1	PGM1	5764200	74248000	75632000	1537800	68045000	58357000	12540000	14244000	10784000	4717600	11683000	6238200	0	0	0	0	0	0	9058000	9475900	11378000	0	13133000	0	CM100K CM30K ECM100K ECM30K		22	248.61	123	167710000	888240	37765000	27706000	876620	34474000	36406000	7134000	4772300	3049500	1473500	2771900	1350100	0	0	640410	129090	258920
P47755	F-actin-capping protein subunit alpha-2	CAPZA2	8754200	8533300	19434000	0	0	17995000	27833000	35377000	25968000	33573000	24056000	25724000	0	13286000	0	0	0	0	12375000	14344000	11141000	0	9818200	0	CM100K CM30K ECM100K ECM30K		10	262.13	82	167230000	346280	7984100	7109900	945540	3367300	10028000	29503000	23887000	19044000	16330000	16719000	19296000	286180	913710	0	0	0
Q9H0U4;Q92928	Ras-related protein Rab-1B;Putative Ras-related protein Rab-1C	RAB1B;RAB1C	15089000	11321000	14689000	10681000	0	7555300	34760000	35057000	35484000	27773000	39033000	38756000	0	0	0	0	0	0	7711700	0	0	0	0	0	CM30K		11	155.28	82	167160000	2734200	7716100	7418300	3150400	652560	6062900	34355000	24734000	24222000	13733000	20295000	20210000	0	0	0	0	0
O95816	BAG family molecular chaperone regulator 2	BAG2	0	0	5280500	0	0	5394300	15051000	19129000	14820000	13134000	21162000	13442000	0	0	0	0	0	0	13589000	11835000	9875800	29026000	12611000	0	CM100K CM30K ECM100K ECM30K		11	311.35	68	167120000	100070	1314700	3403300	174840	3132900	3576800	34390000	27549000	19911000	19493000	19708000	14244000	0	0	0	70759	0
Q9Y3I0	RNA-splicing ligase RtcB homolog	RTCB	0	3718400	2835300	3586700	5016300	8124900	16809000	23703000	22937000	21980000	22907000	22463000	0	0	0	0	0	0	1034900	0	0	0	0	0	CM30K		18	172.91	112	167070000	634190	4294000	2148300	2132000	5279600	9015200	40307000	24688000	18296000	24948000	15225000	19900000	0	0	0	0	0
P61225	Ras-related protein Rap-2b	RAP2B	11479000	0	11357000	0	0	12395000	9754900	15083000	15023000	10689000	22894000	15341000	0	0	0	0	15000000	0	22218000	28029000	26295000	0	26502000	0	CM30K		9	116.91	48	166920000	3415500	0	5111000	0	2370500	11426000	19344000	11839000	11941000	7798800	13195000	6240000	0	2876500	3549800	698710	7391500
P04181	Ornithine aminotransferase, mitochondrial	OAT	1281800	0	2290100	0	0	1995200	12389000	23788000	26674000	26413000	27403000	24068000	0	2429400	0	0	0	0	18284000	12280000	8842300	0	3226800	0	CM100K CM30K ECM100K ECM30K		19	244.13	105	166620000	511140	1020700	2112000	1077600	0	1723700	31644000	26102000	26179000	20095000	15350000	16174000	0	817790	0	390790	0
O15533	Tapasin	TAPBP	0	0	6030500	0	0	0	21417000	21236000	18412000	21327000	18196000	17936000	0	0	0	0	0	0	24456000	29040000	31270000	0	32058000	0	CM100K CM30K ECM100K ECM30K		9	85.59	94	166410000	0	0	1069200	0	0	446080	28748000	25377000	11939000	16701000	13510000	12438000	0	0	2074300	1432500	0
Q9UQ80	Proliferation-associated protein 2G4	PA2G4	0	12967000	16949000	3220900	16329000	15789000	46162000	28038000	24980000	28245000	24862000	26266000	0	0	0	0	0	0	9175100	0	0	0	0	0	CM30K		16	234.47	100	166380000	332240	1000900	14003000	1598700	1390500	18952000	37308000	15385000	15294000	21022000	14970000	15134000	0	370720	0	0	0
O60493	Sorting nexin-3	SNX3	0	0	10365000	0	0	12850000	16086000	10092000	17927000	15804000	14871000	16087000	0	0	12308000	2235300	7228200	0	13243000	11133000	15509000	0	20194000	0	CM100K CM30K ECM100K ECM30K		7	32.398	52	166370000	134110	3316300	2643000	0	3438000	11871000	37605000	13265000	10623000	18839000	14614000	20866000	0	0	8501600	93510	1566600
Q9H0U3	Magnesium transporter protein 1	MAGT1	0	0	0	0	0	0	10297000	12568000	0	19853000	17284000	0	0	0	0	0	0	0	75469000	66559000	59999000	0	66752000	0	CM30K		7	76.898	35	166170000	0	3040200	0	0	0	1606400	18995000	7620200	6077700	14198000	11246000	3526100	0	0	0	2670800	0
Q14554	Protein disulfide-isomerase A5	PDIA5	0	0	4629200	0	0	5841700	14676000	13972000	22338000	24863000	21840000	23617000	16355000	35097000	29557000	18687000	66689000	44509000	28681000	19430000	23815000	24490000	21429000	17290000	CM30K		22	281.98	161	165870000	0	0	1383100	0	0	1664200	18131000	10478000	5909800	17131000	9947400	15152000	1290500	8782900	12140000	3513000	24702000
Q15382	GTP-binding protein Rheb	RHEB	0	0	12902000	0	0	0	14160000	10045000	0	16883000	10019000	12747000	0	0	0	0	0	0	0	0	0	0	0	0	CM30K		7	21.156	35	165260000	591110	0	11543000	2576100	0	15940000	27842000	10219000	8255900	14864000	15355000	18994000	0	3104200	6478100	1777000	0
P36543;Q96A05	V-type proton ATPase subunit E 1;V-type proton ATPase subunit E 2	ATP6V1E1;ATP6V1E2	0	12466000	14620000	0	0	12286000	24496000	54213000	20750000	13457000	10154000	16929000	0	0	5444200	18351000	0	0	30890000	0	17973000	0	14524000	0	CM100K CM30K ECM100K ECM30K		13	107.51	74	165210000	0	1405100	5923800	1687900	3187000	2833300	21682000	67664000	16883000	7517300	5949100	10523000	552340	0	818670	2650200	1074800
Q07954;REV__Q07954;Q9NZR2	Prolow-density lipoprotein receptor-related protein 1;Low-density lipoprotein receptor-related protein 1B	LRP1;LRP1B	45538000	111320000	94174000	62527000	69792000	76615000	66124000	37812000	32140000	44264000	34998000	35597000	2993500	33339000	21497000	28898000	43724000	29490000	61706000	48716000	47187000	0	72226000	4470700	CM30K		113	323.31	1172	164480000	3359800	13724000	14266000	5520100	11826000	16327000	25346000	9419700	7333600	9145800	6578200	5066900	167450	1786400	1340000	1194600	5351800
Q15436	Protein transport protein Sec23A	SEC23A	6885000	4491500	16962000	7618100	4150300	11945000	48266000	57074000	47712000	45961000	52999000	49574000	0	0	0	2000100	0	0	9110600	3519200	7557200	0	4930100	0	CM30K		23	323.31	221	164370000	1315000	1202900	5099400	4152000	2261800	5827700	33768000	23110000	24936000	19956000	22308000	16429000	0	0	630130	425090	0
Q16891	MICOS complex subunit MIC60	IMMT	0	0	2637500	265510	0	4648500	33177000	42194000	48297000	41751000	35292000	34352000	0	0	0	0	0	0	13912000	1121700	5500400	10477000	1017000	11052000	CM30K		34	323.31	222	164270000	101350	0	883220	37717	0	2474600	34546000	24044000	32402000	24536000	18388000	20588000	0	102250	0	0	92113
Q9BR76;A9Z1Z3	Coronin-1B;Fer-1-like protein 4	CORO1B;FER1L4	4815300	19250000	16419000	4931100	20266000	15786000	17000000	8890800	17130000	14098000	9798700	14216000	0	0	0	0	0	0	10648000	14315000	14555000	0	14082000	0	CM30K		10	36.139	72	163700000	524430	10249000	12506000	1422600	10418000	13785000	34544000	8402400	21130000	12545000	7334800	14035000	0	0	0	0	0
Q15369	Elongin-C	ELOC	0	16289000	12324000	5422700	14809000	16480000	17764000	11439000	11890000	17102000	11996000	12195000	0	0	0	0	0	0	0	0	0	0	0	0	CM30K		4	173.24	46	162960000	316510	11797000	9378500	2930100	3529900	16025000	39806000	17277000	18657000	18588000	6402300	18570000	0	0	0	0	0
O00161	Synaptosomal-associated protein 23	SNAP23	0	0	0	0	6817500	8364000	13451000	7023200	6436700	9258100	0	8150900	0	15469000	16562000	0	13702000	0	32937000	33406000	26795000	0	30721000	0	#N/A		9	103.49	50	162890000	716110	2355300	2988900	0	6859900	8374700	18593000	4761500	10861000	5598100	4098900	7579600	0	4292600	4457500	899220	9674300
Q14192	Four and a half LIM domains protein 2	FHL2	1771600	0	5159400	8219700	0	8474400	19739000	19496000	15939000	25753000	20065000	16124000	0	0	0	0	0	0	0	10867000	16594000	0	0	0	CM30K		13	246.21	95	161960000	675180	0	4738700	1159300	809000	8612900	41560000	18209000	17025000	21790000	16227000	19316000	0	0	0	0	0
O75477	Erlin-1	ERLIN1	0	0	12059000	0	0	9490300	27274000	18169000	23895000	17061000	30499000	30781000	0	0	0	0	18421000	0	46307000	59289000	75784000	46533000	59801000	38935000	CM100K CM30K ECM100K ECM30K		16	162.27	116	161360000	0	0	1283400	121260	0	2098200	24534000	15690000	17175000	9001000	16673000	23317000	0	0	1583000	1654800	3372900
P35754	Glutaredoxin-1	GLRX	0	0	3498800	0	0	0	7816800	7365500	7857700	0	6999800	5402700	0	0	0	0	0	0	0	0	14014000	0	7741500	0	CM100K CM30K ECM100K ECM30K		6	56.703	31	161100000	4659400	0	2655400	9447800	0	5608700	31506000	27795000	20521000	732750	10622000	14155000	0	0	0	0	0
Q9UBQ5	Eukaryotic translation initiation factor 3 subunit K	EIF3K	0	7375900	17708000	0	0	18706000	25855000	18923000	22816000	16249000	19415000	21131000	0	0	0	0	0	0	0	0	0	0	0	0	CM30K		9	50.978	66	159820000	1128000	2497700	10751000	3637200	4855500	12830000	22390000	23757000	12560000	7004100	17578000	12726000	0	0	6867700	2513800	8738300
P51572	B-cell receptor-associated protein 31	BCAP31	0	0	0	0	0	13602000	34907000	47647000	64846000	45042000	47685000	46987000	0	0	0	0	0	0	0	0	0	0	11788000	0	CM30K		6	20.525	65	159280000	0	0	1498800	0	0	2388500	17275000	23924000	41099000	23444000	18780000	19986000	0	419970	1118500	318370	1747200
P51665	26S proteasome non-ATPase regulatory subunit 7	PSMD7	20410000	21497000	27006000	20987000	19569000	19038000	26529000	28218000	18699000	19062000	26043000	14918000	0	21009000	29075000	28229000	27977000	30650000	9566300	0	10507000	0	2814200	0	CM30K		12	192.03	155	158660000	3104900	10022000	9523100	4079700	9007600	12019000	13120000	18430000	20208000	10058000	8415500	6842100	0	3237600	7848600	2793000	11595000
Q9NTK5	Obg-like ATPase 1	OLA1	4555900	9769100	18018000	0	5538600	17488000	32839000	13410000	15991000	19092000	18691000	20903000	0	0	0	0	0	0	4399800	5925300	8559500	0	5309300	5487800	CM30K		17	58.779	113	157990000	1012500	4067000	9740900	6144300	765140	16889000	48159000	12411000	9998300	12541000	9904700	15669000	0	0	0	0	383540
P35080	Profilin-2	PFN2	0	0	0	0	0	0	15349000	9550800	14060000	15238000	12248000	12962000	0	0	0	0	0	0	0	0	0	0	0	0	CM100K CM30K ECM100K ECM30K		5	30.434	37	157920000	0	7236000	3776700	7605500	9293300	6827000	23713000	10867000	17105000	13614000	12734000	18547000	0	0	0	0	0
P09543	2,3-cyclic-nucleotide 3-phosphodiesterase	CNP	3976500	7483100	12955000	10891000	8582700	14546000	25828000	21584000	22103000	21213000	29763000	28295000	0	22061000	0	12227000	17559000	0	27310000	38134000	32621000	0	36908000	25152000	CM100K CM30K ECM100K ECM30K		23	281.23	171	157360000	638310	2383300	8563900	2925500	2552900	7560200	14838000	7462900	14433000	10316000	14897000	13889000	370540	3674400	2431500	1061200	2682300
Q92820	Gamma-glutamyl hydrolase	GGH	0	10847000	8330400	0	0	8683900	9213500	20799000	25356000	13054000	25618000	19916000	0	10504000	10075000	0	13693000	11994000	23697000	12243000	7518600	0	12364000	0	CM30K		11	96.141	104	157320000	2198100	4444400	11673000	672710	0	9248100	4975600	25241000	28332000	12686000	21823000	12885000	0	2576400	1711500	0	5768500
P19256	Lymphocyte function-associated antigen 3	CD58	0	0	0	0	0	0	16931000	10248000	0	0	15589000	0	0	0	0	0	0	0	17225000	0	0	0	0	0	CM100K CM30K ECM100K ECM30K		2	23.885	25	157090000	0	0	3259300	2106300	9758500	6784400	16327000	5870300	4339100	6088100	6352500	0	0	0	5133400	0	8462900
Q58FF8	Putative heat shock protein HSP 90-beta 2	HSP90AB2P	27525000	0	32111000	23624000	19116000	19728000	78716000	92903000	52749000	57518000	39680000	54826000	0	0	6060000	0	4835900	0	25670000	0	21649000	0	15221000	0	CM30K		7	64.826	80	156830000	2862500	3693200	5616500	5176700	4838500	5849600	36380000	35178000	14511000	12984000	8550700	12268000	1775200	0	735130	735460	556240
Q04446	1,4-alpha-glucan-branching enzyme	GBE1	0	14748000	15302000	3850500	12970000	23551000	33432000	23058000	27222000	21657000	25359000	25340000	0	11940000	6135600	6903400	3906500	0	19531000	33175000	32322000	0	26367000	5958000	CM30K		22	191.01	183	156800000	173610	6207000	9515200	531860	5473600	11920000	32019000	12865000	13695000	8778200	8713500	6599100	0	2418100	2271000	751690	257810
Q13247	Serine/arginine-rich splicing factor 6	SRSF6	0	8434100	8993000	7875600	0	2687900	18119000	29310000	28600000	21412000	33848000	19593000	0	0	39771000	60707000	0	0	34461000	0	0	0	0	0	CM30K		6	18.119	48	156780000	435280	2976300	2519800	1867600	1480100	2013300	21330000	10082000	13362000	15006000	9169400	9543300	0	5842800	18816000	8723700	8750500
P23919	Thymidylate kinase	DTYMK	0	0	0	0	0	6876200	18557000	21081000	25859000	21507000	23704000	22202000	0	0	0	3499600	0	0	22171000	15609000	8621400	0	13697000	0	CM100K CM30K ECM100K ECM30K		11	133.66	79	156010000	0	0	454290	0	0	5961700	35552000	15701000	33164000	9217000	13959000	10842000	0	0	10613000	375820	794650
P55769	NHP2-like protein 1	SNU13	0	0	4300000	0	0	4391800	12978000	9223800	16959000	17295000	9023900	10138000	25178000	0	9824500	21593000	7645800	11526000	11207000	0	0	0	0	0	CM30K		5	53.245	50	155840000	0	0	1440500	0	0	1503000	28430000	16866000	18090000	14050000	12227000	13948000	6208600	1900500	6691600	5843700	6436200
Q5VTU8;P56381	ATP synthase subunit epsilon-like protein, mitochondrial;ATP synthase subunit epsilon, mitochondrial	ATP5F1EP2;ATP5F1E	0	0	0	0	0	0	0	7661400	9392800	0	0	0	0	0	0	0	0	0	0	0	0	0	0	0	CM30K		2	2.5979	8	155630000	0	0	0	0	0	0	0	21762000	25048000	17952000	0	22832000	0	0	0	0	0
P40261	Nicotinamide N-methyltransferase	NNMT	0	0	0	8249300	0	0	17094000	13845000	14931000	14786000	12460000	13437000	0	0	0	0	0	0	0	0	7507500	0	0	0	CM100K CM30K ECM100K ECM30K		9	126.31	55	154390000	471150	0	2295200	3085400	0	0	34797000	17113000	27300000	17441000	13626000	12924000	0	0	0	0	0
P02452;CON__Q862S4;P02458	Collagen alpha-1(I) chain;Collagen alpha-1(II) chain	COL1A1;COL2A1	128970000	39954000	45577000	49048000	41735000	64220000	30461000	56491000	95697000	25727000	26345000	44673000	0	3223400	0	0	0	0	16067000	7324200	0	0	4872900	0	CM100K CM30K ECM100K ECM30K		28	323.31	244	153440000	9445900	10418000	10111000	7911900	10939000	15820000	13751000	16217000	29522000	7281000	5106900	13411000	0	309560	0	0	0
Q9NZL4	Hsp70-binding protein 1	HSPBP1	0	0	0	0	0	14407000	17579000	16741000	12287000	15910000	16477000	12934000	0	0	0	35938000	17446000	0	46485000	0	0	0	0	0	CM30K		9	34.156	48	153430000	75687	0	3600800	0	0	3278900	6125500	5617700	5796200	5472800	4411200	4544800	0	3072300	4140800	3589600	5590800
Q9Y266	Nuclear migration protein nudC	NUDC	0	0	3869400	0	0	5408100	24694000	18485000	22814000	21623000	25449000	21077000	0	0	0	0	0	0	8016800	2736200	3447900	0	3231000	0	CM30K		14	145	94	153190000	244540	972210	3753300	2086400	987340	7120500	46808000	13331000	26093000	12711000	19552000	15039000	0	0	0	0	0
O00429	Dynamin-1-like protein	DNM1L	5385000	26005000	30742000	8043700	14571000	28246000	25791000	30987000	24950000	24766000	26290000	28461000	0	0	1733300	0	1929900	0	7672800	1715800	3501300	0	3822600	0	#N/A		28	323.31	263	153130000	795250	15667000	15220000	4138200	9372900	17065000	20527000	19291000	13610000	10144000	12754000	10380000	0	147960	384460	167330	409560
Q9Y315	Deoxyribose-phosphate aldolase	DERA	26678000	37351000	28870000	34217000	33117000	29848000	2722400	0	0	0	8077200	0	0	115710000	108520000	49839000	149120000	91429000	2469500	0	0	0	0	0	CM30K		16	109.87	76	153060000	5188700	12188000	3855400	7877600	2495600	6528400	878020	2093300	388390	0	321430	0	0	30171000	22605000	5670200	30978000
O15258	Protein RER1	RER1	0	0	0	0	0	0	8699700	9962800	16317000	12784000	8392500	12642000	0	0	0	0	0	0	27357000	0	8947100	0	7890500	0	CM100K CM30K ECM100K ECM30K		6	26.856	36	152790000	0	1801100	1521000	0	1374800	2838000	25605000	10195000	36653000	11839000	9685400	26054000	0	0	0	0	0
Q13155	Aminoacyl tRNA synthase complex-interacting multifunctional protein 2	AIMP2	11858000	10277000	12752000	30587000	10294000	13112000	23349000	28455000	20812000	24046000	25019000	21285000	0	0	0	0	0	0	9614900	3572400	0	0	0	0	CM30K		10	76.817	79	151890000	685810	6033100	4259900	9836100	4279800	7093600	53145000	10039000	10839000	15031000	13469000	13740000	0	0	457480	128390	335010
Q99715	Collagen alpha-1(XII) chain	COL12A1	39020000	48189000	92156000	41496000	77284000	145660000	286970	6255600	8112100	597380	1906200	1715400	0	509220	0	296430	0	0	3024800	277750	0	0	384400	0	CM30K		102	323.31	450	151870000	5645200	15609000	25801000	12442000	26697000	53786000	215550	3537500	3621900	448680	887000	978210	52923	156730	148780	73112	118240
Q99439	Calponin-2	CNN2	0	0	8177500	0	0	11152000	17589000	25707000	23847000	23895000	23688000	16510000	0	0	0	0	0	0	0	0	0	0	0	0	CM30K		10	186.73	50	151710000	0	1857200	2765800	0	2366000	4208100	27512000	44358000	20658000	12524000	13210000	7780900	0	0	0	0	0
O00154	Cytosolic acyl coenzyme A thioester hydrolase	ACOT7	0	0	9929000	0	4950800	8464600	15729000	25405000	20136000	25340000	23970000	16054000	0	0	0	0	0	0	5825200	5310000	8206800	0	6513000	0	#N/A		10	108.29	79	151130000	0	1082800	5291000	830690	3692300	7785900	35271000	18598000	28140000	16167000	14897000	12190000	0	0	0	0	666190
Q9UHD8	Septin-9	SEPTIN9	2649200	10945000	15135000	6722100	6325300	18508000	32046000	32349000	39373000	33641000	38977000	43547000	0	0	0	0	0	0	11569000	7863900	7358700	0	2445400	0	CM30K		20	323.01	148	150060000	345950	3913300	4755700	1808100	2581900	8673400	29280000	19314000	19116000	14284000	15028000	22784000	0	0	0	0	139310
O00571	ATP-dependent RNA helicase DDX3X	DDX3X	0	11587000	16433000	7653800	9287900	13851000	41103000	34426000	24522000	41930000	32214000	24940000	13260000	7724700	0	12120000	3933100	0	16493000	11952000	10247000	0	0	0	#N/A		24	248.23	179	149980000	279340	3731000	5528200	1902900	3079500	7207100	32289000	18306000	17437000	23232000	12264000	14001000	252700	880320	325150	1372000	660510
Q9NZ45	CDGSH iron-sulfur domain-containing protein 1	CISD1	0	0	0	0	0	0	6263500	17232000	12401000	13251000	16554000	11167000	0	0	0	0	0	0	5945000	0	6977300	0	0	0	CM30K		5	104.43	31	149980000	0	0	2053100	0	0	3028500	20144000	25505000	25635000	20018000	24387000	21075000	0	0	0	0	0
P21266	Glutathione S-transferase Mu 3	GSTM3	0	0	9608100	0	0	13380000	21603000	19709000	14289000	13628000	18924000	13497000	0	0	0	0	11968000	0	37163000	16375000	15615000	0	10360000	0	CM100K CM30K ECM100K ECM30K		12	174.88	79	148810000	0	17064000	11530000	0	14352000	11398000	20625000	7475500	14162000	11559000	9240900	9895200	1076000	0	469090	442090	2698700
P84157	Matrix-remodeling-associated protein 7	MXRA7	0	0	4775300	0	0	6577100	10764000	13811000	18418000	12388000	16797000	13632000	0	0	0	0	0	0	8913200	0	0	0	0	0	CM30K		5	175.17	45	148580000	0	0	3396900	1599700	1106300	2439500	18676000	20580000	27441000	15517000	14318000	19070000	0	659610	1524800	811250	2367900
O96008	Mitochondrial import receptor subunit TOM40 homolog	TOMM40	0	0	0	0	0	0	14064000	33024000	15577000	14071000	52178000	11630000	0	0	0	0	0	0	30977000	20837000	27445000	0	24985000	0	CM100K CM30K ECM100K ECM30K		11	135.4	67	148510000	0	0	0	0	1997100	0	34784000	8140300	24675000	12684000	8379000	3318900	0	0	0	0	0
P05026	Sodium/potassium-transporting ATPase subunit beta-1	ATP1B1	0	0	4275300	0	0	5196900	8128800	6231100	5318600	5399700	6760100	5159600	0	14038000	0	0	12803000	4269500	23006000	22378000	24595000	0	24741000	0	CM100K CM30K ECM100K ECM30K		7	31.769	66	147270000	0	2940300	2469600	1054000	2321000	7623400	23762000	9309400	9690900	6000900	7562600	5984500	0	4079200	1877900	1073200	5927100
P31153	S-adenosylmethionine synthase isoform type-2	MAT2A	5082000	51026000	47689000	12789000	44056000	45681000	19153000	16474000	24068000	22200000	19955000	24687000	0	0	0	0	12538000	0	10839000	12061000	11455000	0	4744200	0	CM100K CM30K ECM100K ECM30K		10	225.92	107	146830000	783050	12653000	13052000	156000	11680000	13007000	14423000	14385000	17036000	11041000	12367000	12531000	0	391900	0	0	4036400
O14737	Programmed cell death protein 5	PDCD5	0	0	0	0	0	0	8365600	12300000	8700400	9181800	10070000	6546000	0	0	0	0	12010000	9934800	11680000	21007000	16895000	0	16198000	0	CM100K CM30K ECM100K ECM30K		7	43.547	45	146740000	505070	0	1326000	6709100	0	0	25355000	26820000	12143000	17709000	15328000	11655000	0	0	1078500	428400	5743100
P13804	Electron transfer flavoprotein subunit alpha, mitochondrial	ETFA	0	0	3454900	0	0	6778400	24043000	24064000	17635000	21867000	22913000	18409000	0	0	0	0	0	0	11188000	0	8944000	0	5666800	0	CM100K CM30K ECM100K ECM30K		14	53.499	109	146600000	290660	0	1346200	1071500	0	3478600	43892000	25336000	16778000	15136000	15815000	15267000	0	181770	0	0	0
Q92544	Transmembrane 9 superfamily member 4	TM9SF4	0	0	0	0	0	0	7747300	13809000	0	16785000	13463000	0	0	78686000	30899000	55076000	79774000	66742000	54732000	68017000	46427000	0	43760000	0	CM30K		9	58.864	63	146520000	374150	0	0	0	0	787290	3868200	1305100	2964100	3653900	7165800	5957700	0	11627000	972940	5897900	26291000
Q9P2J5	Leucine--tRNA ligase, cytoplasmic	LARS1	11796000	1851800	8122400	9082600	1373500	7618200	40869000	22462000	26298000	37168000	26176000	18588000	0	0	0	780710	0	0	6474000	1790700	2513500	0	1751700	0	CM30K		41	323.31	269	146450000	2031300	1834000	5483700	4478400	469420	4788600	50228000	13747000	17657000	17301000	13373000	11099000	0	0	185840	176850	0
Q9BQB6	Vitamin K epoxide reductase complex subunit 1	VKORC1	0	0	0	0	0	0	0	0	0	0	0	0	0	0	0	0	0	0	0	0	0	0	0	0	CM30K		1	5.0241	11	146010000	0	0	0	0	0	10766000	0	36952000	18733000	16259000	29559000	18679000	0	0	0	0	0
Q9BXJ4	Complement C1q tumor necrosis factor-related protein 3	C1QTNF3	29822000	30902000	13144000	22250000	20035000	17694000	0	0	0	0	0	0	0	1466800	0	0	0	0	0	0	0	0	0	0	CM30K		5	13.66	31	145820000	13781000	32194000	18287000	30843000	23216000	26694000	0	0	0	0	0	0	0	801280	0	0	0
P54687	Branched-chain-amino-acid aminotransferase, cytosolic	BCAT1	13757000	0	8995900	0	0	8284800	15731000	22534000	14077000	12855000	18713000	15929000	0	0	0	0	0	0	11649000	0	8483400	0	0	0	CM30K		9	120.49	55	145730000	3746900	0	6697700	0	2489000	7020200	23464000	23171000	17852000	10397000	20852000	17219000	0	0	0	0	634750
Q9NZN3	EH domain-containing protein 3	EHD3	0	83375000	63556000	0	81626000	54531000	8828800	9423800	16184000	36516000	0	0	0	0	0	0	0	0	0	0	11068000	0	0	0	CM30K		24	295.57	51	145570000	354640	24210000	39674000	1206900	24477000	25033000	5790100	3234100	6869200	1151000	2277600	5376200	0	0	0	0	748150
P35659	Protein DEK	DEK	14881000	0	28146000	20482000	0	17906000	19380000	17623000	18449000	31842000	15392000	23829000	77791000	39364000	40597000	36275000	42338000	41299000	30153000	0	0	0	0	0	CM100K CM30K ECM100K ECM30K		9	36.148	63	145470000	2028200	0	7959400	4503400	0	10050000	11924000	9199000	12907000	12653000	9250300	9183200	2273400	4052500	5319300	2215700	25081000
P46063	ATP-dependent DNA helicase Q1	RECQL	1309300	0	4033500	3173200	0	2576500	24403000	34551000	30703000	45978000	26694000	23109000	0	0	0	0	0	0	1540300	0	0	0	0	0	CM100K CM30K ECM100K ECM30K		21	234.08	123	145260000	523830	647610	3075900	1701800	517530	5313700	31874000	18894000	28507000	24979000	12573000	12900000	0	506400	1202400	365530	1121400
Q16543	Hsp90 co-chaperone Cdc37	CDC37	0	0	8716000	11864000	0	7502000	22266000	17881000	13553000	17742000	14883000	14425000	0	0	0	0	0	0	8462400	11538000	0	0	0	0	CM30K		10	159.01	56	145170000	1229200	0	3258600	4159000	0	4494500	49681000	16257000	11118000	12421000	11779000	11130000	768200	0	0	0	0
Q15286	Ras-related protein Rab-35	RAB35	11419000	5922100	20611000	0	9537000	19105000	39262000	14466000	16689000	20843000	27307000	13810000	0	0	0	0	31861000	0	19500000	22852000	6869100	0	9632600	0	CM30K		8	175.67	81	145050000	2151000	159970	3484300	862820	3948600	1593600	27059000	14858000	10815000	10087000	9756800	8778500	0	0	0	0	26988000
P46976	Glycogenin-1	GYG1	0	0	17567000	0	0	11569000	9355900	11764000	14564000	7399600	0	15752000	43730000	58146000	33053000	14171000	38216000	32379000	0	0	0	0	0	0	CM100K CM30K ECM100K ECM30K		7	113.5	48	144750000	0	0	2904500	0	0	5354800	17874000	3833000	5335800	5231300	2290900	4658500	6660200	17543000	20613000	3587400	22846000
O75695	Protein XRP2	RP2	11348000	11599000	14345000	9484500	0	17778000	17838000	14680000	11806000	14661000	14489000	0	0	14742000	0	11209000	24988000	0	26484000	22690000	30650000	26073000	20511000	34156000	CM100K CM30K ECM100K ECM30K		5	20.001	72	144530000	1062400	3542500	5004500	1877000	2185900	9675700	20874000	9643200	10123000	4151000	3814500	2290400	311220	3207000	3932300	1126200	9245900
Q99805	Transmembrane 9 superfamily member 2	TM9SF2	0	0	7514300	21387000	0	7836600	22931000	13102000	16910000	21085000	18298000	17549000	0	67933000	77963000	49776000	81477000	80398000	47491000	50540000	51835000	0	63207000	0	CM30K		11	165.88	105	144530000	226860	795190	264350	1345300	561840	2391100	11952000	8190700	9779400	3531100	7653000	8002000	2524100	10490000	9258100	5660600	12313000
Q92973	Transportin-1	TNPO1	0	11716000	16594000	12225000	10137000	15210000	32986000	44327000	46143000	45559000	50812000	34614000	0	0	0	0	0	0	9288900	3133500	4216500	0	1450900	0	CM30K		28	323.31	178	144470000	219330	7616100	7147900	4195800	5370800	8056100	27698000	19651000	18129000	14491000	12406000	14670000	0	0	528650	0	179780
Q92747	Actin-related protein 2/3 complex subunit 1A	ARPC1A	0	21513000	38682000	0	0	33866000	39451000	23292000	28342000	50343000	19429000	29407000	0	0	45531000	0	21279000	18315000	22515000	0	22163000	0	0	0	CM30K		13	138.31	76	144220000	359820	4985200	10844000	5012700	4507100	11334000	28199000	5799600	15635000	13109000	4938200	9666600	0	2214100	6583200	2022700	4990300
P26006	Integrin alpha-3	ITGA3	29203000	14809000	19378000	33280000	18635000	25370000	13793000	8504900	10259000	13064000	10499000	12165000	0	44578000	44335000	24071000	39781000	31261000	24084000	54175000	68475000	12330000	70641000	35364000	CM100K CM30K ECM100K ECM30K		23	234.19	175	143860000	3330900	5610600	3412600	5526700	3544300	9076300	8068300	3126100	2653800	619730	2737800	2241300	354340	4887100	6931000	1918800	6371900
Q92520	Protein FAM3C	FAM3C	0	0	0	0	0	0	6584400	18977000	16520000	11006000	22558000	14635000	0	0	20674000	0	28375000	20876000	43953000	15329000	21678000	0	18072000	11188000	CM30K		8	120.2	63	143670000	0	0	0	1802300	0	0	5670900	11804000	16016000	15942000	14748000	14257000	0	8519700	4350200	5748600	7523800
Q13740	CD166 antigen	ALCAM	5338600	0	11019000	8124200	2652600	12958000	22274000	22999000	23334000	12195000	33171000	29612000	0	18678000	0	11578000	7852000	7417100	43664000	53147000	54727000	30958000	57545000	65443000	CM30K		17	95.698	143	143640000	1110300	494370	3250400	1099000	1642800	1398400	8274300	9104200	11866000	2611900	7710100	10479000	372790	2037600	436330	1013100	447970
Q04828;P52895	Aldo-keto reductase family 1 member C1;Aldo-keto reductase family 1 member C2	AKR1C1;AKR1C2	0	101420000	107230000	0	82628000	81624000	0	0	0	0	0	0	0	0	0	0	0	0	56750000	0	0	0	0	0	CM30K		9	54.542	32	143450000	0	37090000	26483000	2975600	30862000	29431000	5796600	640360	1766100	1669200	1118100	1458100	0	0	0	0	0
P42704	Leucine-rich PPR motif-containing protein, mitochondrial	LRPPRC	0	0	3817200	0	0	4409500	34512000	26446000	29394000	40629000	34877000	31297000	0	710170	0	921900	0	0	28559000	23005000	24226000	3223300	21683000	6119500	CM100K CM30K ECM100K ECM30K		60	323.31	418	142710000	0	131980	1642800	165220	177800	2075000	30929000	15870000	16609000	20519000	13952000	15345000	0	200480	22937	70290	128260
Q8N6Y2	Leucine-rich repeat-containing protein 17	LRRC17	31103000	28161000	41323000	50812000	26625000	32362000	0	0	11531000	0	11659000	8316400	124570000	59984000	73030000	86600000	66206000	52354000	86339000	20541000	57320000	45732000	13401000	26838000	CM30K		14	144.43	112	142030000	3259400	4965400	2683900	3816600	4950500	7386600	1019500	968210	1351400	435230	970910	1637200	16766000	4247300	4628300	16845000	5108200
Q9C002	Normal mucosa of esophagus-specific gene 1 protein	NMES1	0	0	0	0	0	2771200	11810000	8375700	9399600	9450100	8181900	8235600	0	0	0	0	0	0	8177500	9984600	0	0	0	0	CM30K		5	5.5491	34	141990000	0	0	0	0	0	2236800	19555000	21276000	22566000	8445200	11900000	39860000	0	0	0	0	0
Q16643	Drebrin	DBN1	0	0	15888000	0	0	16963000	28452000	33228000	31879000	32152000	35109000	35254000	0	0	0	0	0	0	46081000	49297000	41072000	0	36674000	0	CM30K		16	323.31	138	141340000	433730	2060700	2854100	318560	0	4664900	21857000	16451000	19040000	13340000	11795000	12320000	0	246380	0	325100	0
Q8N474	Secreted frizzled-related protein 1	SFRP1	65319000	15466000	20584000	47028000	18016000	16544000	13234000	23829000	17885000	6728200	11110000	15889000	0	0	0	0	0	0	3096400	0	0	0	0	0	CM30K		9	79.261	92	141130000	18457000	5640400	11026000	15846000	10094000	10029000	8855600	20603000	21090000	4708000	9495800	9619700	0	0	0	0	861590
P11216;P11217	Glycogen phosphorylase, brain form;Glycogen phosphorylase, muscle form	PYGB;PYGM	9491500	31066000	56877000	11905000	50017000	42627000	30939000	26979000	31769000	37595000	33139000	31980000	0	18825000	21947000	0	19426000	19486000	18213000	13128000	12551000	0	11836000	0	CM100K CM30K ECM100K ECM30K		31	149.94	209	140470000	1421000	10659000	18230000	2882300	19983000	20765000	12815000	9491300	8919500	7139300	7074500	8326100	0	918430	2042600	0	2006000
Q9NX63	MICOS complex subunit MIC19	CHCHD3	0	0	5381300	0	0	0	18597000	22023000	19781000	27547000	19162000	19189000	0	0	0	0	0	0	9059400	0	0	0	0	0	CM30K		9	21.499	47	140390000	186210	0	2876000	0	0	2070300	28758000	17158000	23912000	20382000	15173000	23636000	0	0	0	0	0
O60664	Perilipin-3	PLIN3	0	0	8834000	0	0	20666000	17909000	31665000	16348000	17772000	30361000	18931000	0	0	0	0	0	0	17709000	14960000	21162000	0	14199000	0	CM100K CM30K ECM100K ECM30K		18	311.98	106	140250000	0	55124000	1209200	830310	0	21985000	11081000	11203000	4346100	4968900	7981500	5924500	0	595770	477880	431640	752910
O94832;B0I1T2	Unconventional myosin-Id;Unconventional myosin-Ig	MYO1D;MYO1G	4350600	3263200	7393100	0	2050500	14728000	17874000	14333000	15813000	15089000	15145000	16543000	9982000	43613000	44208000	27652000	42223000	37956000	42110000	44515000	50599000	11106000	46718000	24133000	CM100K CM30K ECM100K ECM30K		51	323.31	377	139980000	466490	847590	1470600	687690	446220	5751100	15052000	10001000	5143700	6216400	6436400	5632000	1060500	5426200	5725400	2191400	9492100
P50281	Matrix metalloproteinase-14	MMP14	20434000	0	13191000	0	0	11502000	18316000	18379000	14985000	15726000	25124000	20173000	0	0	0	0	22878000	37109000	28901000	25686000	28470000	0	20703000	0	CM30K		16	184.73	73	139840000	2411500	1610800	2275800	0	0	2338000	21016000	7990100	11887000	6354100	5568000	4233800	1226000	3681000	5095600	1598400	8920600
P31040	Succinate dehydrogenase [ubiquinone] flavoprotein subunit, mitochondrial	SDHA	0	0	1730600	0	0	1230700	20187000	29539000	25859000	31836000	15109000	28633000	0	1590100	0	0	1090000	0	28637000	18112000	36116000	0	20995000	5187800	CM100K CM30K ECM100K ECM30K		21	323.31	140	139780000	0	0	1052100	660700	0	930090	23899000	18834000	15058000	16961000	7583400	14803000	0	586960	0	0	448710
Q9Y617	Phosphoserine aminotransferase	PSAT1	0	35055000	30166000	0	15662000	12511000	23050000	13650000	14168000	19556000	8783700	19082000	0	0	0	0	0	0	0	14593000	15434000	0	13762000	0	ECM30K		9	25.696	54	139560000	0	27983000	17910000	854300	24142000	21819000	17888000	4769200	877320	4745300	2953900	7194700	0	0	546220	0	0
Q96AC1;Q9BQL6	Fermitin family homolog 2;Fermitin family homolog 1	FERMT2;FERMT1	4890600	0	15416000	3919800	0	12915000	28914000	20593000	22771000	29829000	30217000	21520000	0	15802000	9349100	11190000	12610000	9516700	20960000	27426000	25171000	16757000	26513000	22054000	CM30K		27	154.46	147	139320000	387780	0	8800500	875730	0	12768000	26471000	11541000	13468000	9716900	9542500	11381000	0	487870	591840	954950	2272300
P12081	Histidine--tRNA ligase, cytoplasmic	HARS1	5880600	8392400	10143000	4169300	5664900	10466000	16518000	12805000	7082300	13926000	11810000	7449300	0	35468000	42390000	10713000	53554000	43316000	13422000	7763200	10340000	0	13544000	0	CM100K CM30K ECM100K ECM30K		18	88.722	121	139290000	464440	6269900	6029300	1104600	2269100	9929900	14806000	4407500	5126400	7565700	4232300	2784700	0	6166100	12670000	1222500	23264000
Q13885	Tubulin beta-2A chain	TUBB2A	0	0	0	0	0	0	0	0	0	0	0	0	0	0	0	0	0	0	0	0	0	0	0	0	CM30K		27	4.288	9	139020000	553170	0	10256000	26311000	0	0	22399000	14891000	26828000	10053000	5494900	21969000	0	0	0	0	0
O75718	Cartilage-associated protein	CRTAP	0	0	10505000	0	0	4997200	43630000	35144000	29932000	37598000	41799000	29315000	0	0	0	0	0	0	18751000	32821000	11713000	0	11213000	0	CM100K CM30K ECM100K ECM30K		15	83.573	87	138990000	0	833990	1809300	149720	1024300	1202000	43483000	18493000	12204000	20370000	12858000	11137000	0	95448	0	0	604040
O60637	Tetraspanin-3	TSPAN3	24896000	0	10651000	0	0	10374000	0	0	0	0	0	0	0	60019000	46195000	34723000	53456000	42087000	0	0	0	0	15540000	0	CM100K CM30K ECM100K ECM30K		2	4.9916	19	138790000	5702100	0	6250400	0	0	8631700	2774000	0	0	0	0	0	0	13998000	21310000	6846600	30301000
Q96A26	Protein FAM162A	FAM162A	0	0	0	0	0	0	10308000	15566000	20225000	17355000	17746000	16662000	0	0	0	0	0	0	9485000	0	0	0	0	0	CM30K		5	82.982	34	138790000	0	0	1810900	0	0	2789500	26605000	23443000	27461000	23128000	16179000	15567000	0	0	0	0	0
P27449	V-type proton ATPase 16 kDa proteolipid subunit	ATP6V0C	0	0	0	0	0	0	12984000	24221000	0	12870000	20620000	19746000	0	0	0	0	0	0	0	0	0	0	0	0	CM100K CM30K ECM100K ECM30K		1	25.12	14	138200000	3828500	0	0	0	0	9035700	20480000	28850000	32896000	13613000	19342000	19195000	0	0	0	0	0
P49327	Fatty acid synthase	FASN	13227000	16844000	26731000	21760000	16711000	25439000	59722000	35581000	31494000	49830000	30049000	34152000	0	0	430800	2124200	799470	665790	22407000	7701000	13622000	0	9530900	0	CM100K CM30K ECM100K ECM30K	Yes	83	323.31	711	137820000	1699900	4191800	8264800	4113500	4028700	9561900	37263000	13747000	13865000	13591000	9621000	10693000	0	38813	81210	77492	59439
P07093	Glia-derived nexin	SERPINE2	15775000	16242000	17366000	33248000	23298000	13522000	34596000	12440000	9326700	38149000	6714100	10573000	0	17022000	0	19621000	21712000	0	75674000	13696000	8581900	58736000	10540000	0	CM100K CM30K ECM100K ECM30K		10	101	73	137580000	1613200	4317700	4594300	12213000	2932600	6107800	26147000	6038800	6536800	17829000	1660400	4354200	3123900	3485200	389250	2290800	7384600
P06702	Protein S100-A9	S100A9	0	0	0	0	0	0	0	0	0	0	0	0	0	0	0	0	0	0	0	0	0	0	0	0	CM100K CM30K ECM100K ECM30K		4	41.138	14	136630000	0	0	0	0	0	0	0	0	0	0	0	0	0	0	0	0	0
O94979	Protein transport protein Sec31A	SEC31A	5306400	3976400	9122200	4746800	2628200	13188000	25325000	30318000	32754000	39069000	22230000	26959000	0	0	0	0	0	0	5601200	4748100	4962300	0	3351400	0	CM100K CM30K ECM100K ECM30K		35	296.05	224	136420000	426100	1320200	6442600	1177400	1988700	6055900	23442000	18650000	22512000	24609000	9004700	13949000	0	211310	0	0	0
Q15121	Astrocytic phosphoprotein PEA-15	PEA15	0	0	3806900	0	0	6393200	11410000	6814800	7469600	9486000	13342000	8246000	0	0	0	0	13166000	0	27672000	15542000	20505000	15842000	21840000	19463000	CM30K		5	198.3	67	136220000	0	0	758130	0	1852600	2304000	23195000	9636800	6734500	4273800	17694000	4126500	0	1283900	3131100	0	3553500
Q92597	Protein NDRG1	NDRG1	8001100	0	6028200	0	0	4702700	24674000	28719000	17024000	16462000	25629000	18400000	0	0	0	0	0	0	9033700	9098700	14972000	0	8326600	0	CM30K		9	185.11	81	136160000	3790300	0	2845800	0	0	6015000	21493000	24194000	14490000	11027000	19730000	12641000	0	0	0	0	0
P04350	Tubulin beta-4A chain	TUBB4A	0	28806000	41131000	20479000	41017000	37215000	48491000	146040000	56391000	32410000	162510000	54204000	0	0	0	0	0	0	37877000	38046000	16132000	0	17455000	0	CM100K CM30K ECM100K ECM30K		28	252.35	50	136070000	0	1867500	9480300	2174300	1594200	9221900	16042000	34658000	14039000	11549000	17777000	11368000	484230	1215100	0	0	0
P11234	Ras-related protein Ral-B	RALB	0	8608800	6358200	0	0	13832000	7173300	11181000	10617000	0	13786000	10640000	0	0	0	0	0	0	15665000	24561000	20578000	0	14277000	0	CM100K CM30K ECM100K ECM30K		7	23.331	31	135910000	1824300	9901500	8363600	0	2364500	13741000	7714000	10520000	13515000	1745200	9410500	10670000	0	0	0	0	0
Q92930;P59190	Ras-related protein Rab-8B;Ras-related protein Rab-15	RAB8B;RAB15	0	0	13562000	6568000	0	7321800	13843000	14481000	8931200	7983500	12775000	16020000	0	0	10621000	0	12063000	7695400	23736000	29547000	27472000	0	27414000	0	CM30K		8	62.024	61	135850000	1362000	662330	3788800	4007900	3163600	7753300	9706100	13363000	8791100	6120100	8972400	6120400	0	6117900	2332300	1466600	5027000
P14866	Heterogeneous nuclear ribonucleoprotein L	HNRNPL	0	0	1366500	1673000	3825800	5153700	12217000	27731000	21609000	23481000	23796000	16807000	0	0	0	0	0	0	2502000	0	0	0	0	0	CM100K CM30K ECM100K ECM30K		13	226.64	102	135840000	778430	1553400	1127600	932040	2883800	3695700	19216000	23951000	21757000	22237000	18917000	12977000	0	0	0	63810	0
Q15691	Microtubule-associated protein RP/EB family member 1	MAPRE1	0	5464000	7797000	0	11325000	14356000	8815300	12616000	16022000	21617000	17097000	17571000	0	0	0	0	0	0	4952300	0	0	0	0	0	CM30K		9	295.63	59	135390000	0	1289600	5638600	0	7293200	17198000	20104000	12176000	12768000	22009000	20163000	8971900	158520	0	0	0	0
Q9HD45	Transmembrane 9 superfamily member 3	TM9SF3	0	0	7295800	6045500	0	7905600	9563200	19225000	17118000	19097000	22151000	16394000	0	38945000	24012000	27034000	59993000	46644000	47554000	37601000	44317000	0	38598000	0	CM30K		9	185.54	82	134950000	0	0	2403000	1780800	0	3562600	9058400	14881000	9480000	11004000	6609600	9486200	2019500	2450700	475510	3723800	13922000
Q9Y3F4	Serine-threonine kinase receptor-associated protein	STRAP	5074000	0	9819100	0	2829600	8424400	25476000	17672000	16798000	25213000	15588000	16138000	0	0	0	0	0	0	6380600	0	2273200	0	1286200	0	CM30K		14	93.374	100	134870000	1384900	1475200	3993800	0	3894200	6257500	31746000	17905000	15741000	21688000	14701000	14108000	0	0	0	0	397760
P54577	Tyrosine--tRNA ligase, cytoplasmic	YARS1	3067700	1867600	4379800	3150800	0	6216800	24563000	26650000	21722000	42282000	27446000	17564000	0	6335000	5583800	10272000	9519300	8064600	14035000	5579400	11636000	1813300	8006500	0	CM30K		23	59.504	151	134800000	525350	1015000	2405400	998790	1086700	5059500	26941000	16779000	14911000	20765000	13035000	12192000	0	1314000	1351200	1349100	1446900
P35555	Fibrillin-1	FBN1	0	2407100	6864800	0	0	2480700	0	0	0	0	0	0	23832000	493010000	518460000	642480000	392570000	436220000	111080000	47219000	46698000	0	28610000	0	CM100K CM30K ECM100K ECM30K		26	200.65	195	134540000	0	386410	443150	0	139630	355230	0	0	102000	8525.6	18999	41616	1926100	18542000	31718000	13206000	26936000
P56192	Methionine--tRNA ligase, cytoplasmic	MARS1	7933500	3097700	8769700	10739000	3077800	12247000	27330000	25542000	16845000	29955000	19572000	22387000	0	0	0	2180900	0	0	4621000	1728200	2116000	0	0	0	CM30K		29	323.31	161	133980000	1599600	2291800	4875800	5257100	1404000	9297000	36167000	18649000	9565300	17610000	11972000	11785000	0	0	0	570130	0
Q13011	Delta(3,5)-Delta(2,4)-dienoyl-CoA isomerase, mitochondrial	ECH1	0	0	5727300	0	0	4944100	11931000	17806000	17983000	17574000	19132000	20404000	0	0	0	0	0	0	19630000	15481000	12012000	0	14979000	0	CM30K		12	74.27	94	133400000	0	0	2473700	1716300	0	3251300	14928000	20680000	19255000	17620000	14778000	17131000	0	0	0	0	0
Q02750	Dual specificity mitogen-activated protein kinase kinase 1	MAP2K1	0	15010000	13222000	0	12700000	16007000	14987000	15297000	13067000	11297000	17857000	13562000	0	0	0	0	10096000	0	13568000	0	12805000	0	0	0	CM30K		12	158.71	63	132650000	0	10756000	11540000	0	9594500	18498000	9535200	22416000	14417000	4143700	14836000	14417000	154450	0	0	0	2591000
Q86VP6	Cullin-associated NEDD8-dissociated protein 1	CAND1	7700500	24254000	27983000	18042000	18238000	27188000	27254000	24515000	17611000	13962000	27291000	19980000	0	3766000	0	0	4659300	0	15391000	14489000	15791000	4257600	13509000	5965600	CM30K		36	319.92	298	132150000	931020	8719000	11984000	5521300	7551600	15219000	22743000	10825000	10331000	6782800	9129000	7966200	433170	708590	0	42934	659450
P49773	Adenosine 5-monophosphoramidase HINT1	HINT1	0	0	0	0	0	0	12743000	17150000	13268000	17486000	15974000	0	0	0	0	0	0	0	0	0	0	0	0	0	CM100K CM30K ECM100K ECM30K		7	41.345	33	130730000	0	0	2901000	2148300	0	0	29296000	10605000	33992000	10602000	7882200	14973000	0	0	0	0	0
O14974	Protein phosphatase 1 regulatory subunit 12A	PPP1R12A	0	0	79344000	0	0	110270000	126400000	123520000	0	119140000	123170000	81404000	0	0	0	0	0	0	0	0	130960000	0	0	0	CM100K CM30K ECM100K ECM30K		8	14.664	26	130520000	0	318640	10735000	0	0	13897000	41763000	16565000	123620	23823000	16054000	184340	0	0	0	0	0
Q7L576	Cytoplasmic FMR1-interacting protein 1	CYFIP1	3781700	7502900	12370000	4667900	7972400	11395000	23454000	20936000	18475000	19685000	19971000	19845000	0	11283000	12531000	16068000	11255000	8311400	17757000	23333000	24213000	0	14536000	0	CM30K		39	231.69	320	130300000	511280	3000100	4577400	1033000	2831100	5525500	26647000	15340000	11685000	9704300	8994600	8877100	0	1476400	3140300	1330400	2847100
P22352	Glutathione peroxidase 3	GPX3	0	0	50657000	17093000	0	65213000	0	0	0	0	0	0	0	0	0	0	0	0	0	0	0	0	0	0	CM100K CM30K ECM100K ECM30K		2	3.3289	18	129920000	2089300	32528000	33189000	8148600	25510000	28452000	0	0	0	0	0	0	0	0	0	0	0
P61081	NEDD8-conjugating enzyme Ubc12	UBE2M	0	0	10736000	6698000	0	7461600	8551300	7145700	9978600	13183000	9870400	10265000	0	0	0	0	0	0	0	11812000	9623400	0	0	0	CM30K		7	31.526	29	129600000	0	0	14315000	2477900	0	15212000	27361000	11207000	12762000	16385000	8654900	10422000	0	0	0	0	0
P07919;A0A096LP55	Cytochrome b-c1 complex subunit 6, mitochondrial;Cytochrome b-c1 complex subunit 6-like, mitochondrial	UQCRH;UQCRHL	0	0	4154700	0	0	4561100	15032000	33596000	0	22120000	38262000	0	0	0	0	0	0	0	18626000	32815000	21296000	0	23110000	0	CM100K CM30K ECM100K ECM30K		4	91.229	25	129460000	0	0	2048400	0	0	2665300	16536000	8511700	18082000	11604000	8392700	16351000	0	0	0	0	0
P13807;P54840	Glycogen [starch] synthase, muscle;Glycogen [starch] synthase, liver	GYS1;GYS2	0	2837900	4453200	0	4138800	5170000	8057300	9661400	7965700	7197700	8630000	5936000	0	156700000	101910000	81193000	148610000	103600000	20072000	31029000	27205000	0	29908000	0	CM100K CM30K ECM100K ECM30K		20	160.22	159	129310000	0	1536500	326880	341550	592190	3240200	1825900	1787800	1879000	2351900	2450700	2521100	505170	20257000	14723000	5972400	32172000
Q7Z4W1	L-xylulose reductase	DCXR	0	30706000	32809000	0	27396000	27437000	4322900	22099000	11487000	5952000	7174600	13501000	27324000	0	0	0	18389000	0	22085000	0	0	0	0	0	CM30K		6	50.129	45	129310000	327480	28014000	24798000	0	27985000	32571000	4392600	541600	1758000	2469000	1015400	1544000	295450	0	1346000	518180	1409300
O43681	ATPase GET3	GET3	0	14349000	13875000	0	0	16656000	14410000	12842000	12401000	21730000	11743000	13530000	0	12629000	0	0	0	0	22911000	12294000	12229000	0	9783300	0	CM100K CM30K ECM100K ECM30K		10	67.685	57	129210000	0	10988000	8941500	519030	7039500	14391000	18725000	11298000	9303500	13022000	7587900	8732100	0	954360	0	0	1604800
Q9ULC3	Ras-related protein Rab-23	RAB23	5634400	0	5373300	0	0	4726300	12341000	12827000	13514000	11568000	14488000	0	0	0	0	0	0	0	15983000	0	16351000	0	14376000	0	CM30K		9	20.463	44	129170000	1019800	0	4264300	1114500	0	4472300	30535000	8143600	9543300	12012000	8784400	3098800	0	1170600	3505200	0	1544000
Q96A33	PAT complex subunit CCDC47	CCDC47	0	0	0	0	0	1505600	15011000	16823000	18177000	26822000	16020000	13224000	0	0	0	0	0	0	35777000	15145000	29813000	27957000	22254000	23866000	CM30K		17	274.86	111	128780000	0	0	606500	0	0	672410	14799000	20911000	12033000	18744000	9606700	11265000	0	157780	0	0	0
A6NHL2	Tubulin alpha chain-like 3	TUBAL3	0	0	0	0	0	0	31215000	20951000	0	0	0	57147000	0	0	0	0	0	0	0	0	0	0	0	0	#N/A		4	56.349	23	128490000	0	12942000	12653000	3045900	10369000	14615000	19810000	7725700	15528000	11291000	5102800	14739000	0	331250	0	0	0
Q5ZPR3	CD276 antigen	CD276	11191000	0	9360000	0	5079900	9102900	15157000	8024200	4808900	10022000	10454000	12510000	0	0	25450000	14967000	33143000	28665000	35330000	80121000	65088000	0	73853000	0	CM30K		9	323.31	102	128480000	1649400	1278900	1216200	0	1587000	4831300	20569000	3260000	4549800	4582700	3781600	5972500	0	1429000	4304800	2055100	6407200
P78527	DNA-dependent protein kinase catalytic subunit	PRKDC	4181500	3987700	11310000	8140800	0	26542000	98824000	137740000	123210000	192740000	195310000	103860000	7856300	36167000	42757000	110510000	49590000	72182000	87860000	10519000	15548000	4408600	9054400	4061500	CM30K		139	323.31	798	127970000	297110	73145	1552100	988500	67203	12970000	16524000	16179000	13528000	16458000	20691000	9348000	175790	1561000	2721200	2356700	4048200
Q9NR12	PDZ and LIM domain protein 7	PDLIM7	3929500	0	7221700	3649000	0	10803000	21748000	16467000	28045000	29706000	27586000	27277000	0	0	0	0	0	0	8573900	13238000	14719000	0	14124000	0	CM30K		13	119.69	101	127950000	350970	0	2200300	1131600	0	6287800	26471000	9776000	22082000	16617000	11881000	18308000	293870	94034	0	0	0
Q9HB71	Calcyclin-binding protein	CACYBP	0	0	6912100	8526700	0	9064000	19739000	16336000	20778000	19195000	15600000	17376000	0	0	0	0	0	0	0	0	0	0	0	0	CM30K		10	46.238	37	127190000	207710	0	5675400	2500700	0	5432300	30927000	15558000	28494000	12239000	8507600	16856000	0	0	0	0	0
O43505	Beta-1,4-glucuronyltransferase 1	B4GAT1	5204000	43261000	42845000	9272100	41489000	30923000	0	0	0	0	0	0	0	0	0	0	0	0	0	0	0	0	4519200	0	CM100K CM30K ECM100K ECM30K		9	71.271	43	126760000	1258200	35543000	19372000	1706200	33688000	32806000	0	0	0	0	0	0	0	206840	0	0	1067000
P00488;P16452	Coagulation factor XIII A chain;Protein 4.2	F13A1;EPB42	7496000	106370000	98130000	19472000	107450000	120490000	0	3375200	5325900	0	2167500	2643400	0	4585700	0	0	4714700	0	0	0	0	0	0	0	CM100K CM30K ECM100K ECM30K		5	35.482	57	126380000	1425900	31769000	18981000	3913900	30103000	34168000	0	1110000	1728800	0	472690	826840	0	610150	296590	65763	723980
Q15631	Translin	TSN	0	0	9045900	0	4983500	9219100	18199000	9496900	11655000	16027000	12337000	12513000	0	6873600	0	0	0	0	9749500	7772600	13705000	0	11862000	0	CM30K		11	157.74	69	126340000	842830	2289400	6763700	2020500	3999500	7370200	24258000	14223000	17006000	11815000	6973700	9771800	0	1885500	1532900	0	1673800
P56537	Eukaryotic translation initiation factor 6	EIF6	0	0	18281000	0	0	23229000	17640000	20650000	15935000	13680000	19985000	13320000	0	24424000	18686000	36635000	18776000	0	21177000	0	0	0	16885000	0	CM30K		6	198.91	40	126230000	0	2304500	1757400	0	5687300	3196200	8704800	1994400	15873000	3342800	1713800	3099500	0	8103300	12619000	7629600	17977000
Q12905	Interleukin enhancer-binding factor 2	ILF2	0	0	2262600	0	0	5303300	17354000	16365000	19775000	28372000	13163000	13811000	0	0	6928000	0	0	0	10786000	0	0	0	0	0	CM30K		12	55.339	84	125950000	0	770020	898640	0	1121700	1294200	25851000	22728000	16341000	19976000	10436000	12884000	0	0	4058800	907110	0
Q56VL3	OCIA domain-containing protein 2	OCIAD2	0	0	2420900	0	0	4031600	18188000	17035000	12673000	17720000	17151000	12589000	0	0	0	0	0	0	5497200	3747300	0	8623600	0	0	CM30K		5	33.972	46	125780000	0	0	966020	149370	0	1895000	36216000	21392000	13555000	17081000	13712000	12273000	0	0	0	0	0
Q13492;O60641	Phosphatidylinositol-binding clathrin assembly protein;Clathrin coat assembly protein AP180	PICALM;SNAP91	0	0	6163200	0	6405400	6910100	12795000	14787000	14886000	14540000	14114000	18246000	0	31862000	42235000	24440000	38514000	41045000	32283000	21691000	18528000	0	28706000	0	CM30K		13	151.21	91	125520000	106790	800590	1513500	1158600	1702400	3949700	10460000	13644000	9140500	6497900	7211500	6189200	508570	4896900	10255000	2062900	9787900
O75489	NADH dehydrogenase [ubiquinone] iron-sulfur protein 3, mitochondrial	NDUFS3	0	0	2691100	0	0	2652800	9832500	14808000	10623000	10770000	10716000	10605000	0	0	0	0	0	0	31336000	31015000	20264000	0	26448000	0	CM100K CM30K ECM100K ECM30K		12	206.09	89	125090000	0	0	607550	0	0	718350	15539000	16217000	11033000	9235700	8020800	13171000	0	0	0	0	0
Q8WUW1	Protein BRICK1	BRK1	0	0	0	0	0	0	0	9212800	6369300	0	10005000	9739600	0	0	0	0	0	0	6228300	0	11840000	0	12380000	0	CM30K		4	9.4933	22	124930000	0	0	1838500	0	0	3634500	0	16238000	13937000	5389800	13250000	19001000	0	740800	0	3850800	6715100
P55735	Protein SEC13 homolog	SEC13	11765000	0	18225000	12557000	0	23623000	20368000	24591000	25857000	39925000	32621000	21659000	0	0	0	0	0	0	15564000	0	0	0	0	0	CM30K		8	134.21	47	124520000	713820	0	7862000	4455300	0	8517100	24325000	13359000	18344000	23607000	10751000	11871000	0	0	0	0	0
P51970	NADH dehydrogenase [ubiquinone] 1 alpha subcomplex subunit 8	NDUFA8	0	0	4113900	0	0	266370000	8722900	5585500	5545100	6390300	4161900	8327500	0	0	0	0	0	0	11404000	19003000	19595000	0	20278000	0	CM30K		5	19.504	43	124460000	0	0	1395900	0	0	82037000	9029200	4524400	1955900	4962700	947120	2203700	0	0	0	0	0
Q02218;Q9ULD0	2-oxoglutarate dehydrogenase, mitochondrial;2-oxoglutarate dehydrogenase-like, mitochondrial	OGDH;OGDHL	0	0	14863000	0	0	11817000	36524000	62124000	46100000	42736000	39812000	52146000	0	44996000	0	0	3917700	0	57422000	42708000	48097000	9050000	43299000	0	CM30K		33	154.87	221	124460000	0	39136	2416200	0	21711	2667100	14487000	16680000	18237000	11976000	7767100	15215000	0	7348700	0	0	695080
Q969V3	Nicalin	NCLN	0	0	7801300	0	0	0	13279000	17135000	12373000	18610000	17212000	12535000	0	6793500	0	6258400	2611400	0	101300000	45391000	74431000	0	71985000	0	CM30K		18	323.31	117	124320000	281260	0	9039000	0	0	886450	4887700	14959000	6296400	6154300	10599000	4921800	0	266770	0	834190	412170
Q8TCJ2	Dolichyl-diphosphooligosaccharide--protein glycosyltransferase subunit STT3B	STT3B	0	0	6347900	0	0	1511900	21340000	18994000	21813000	28225000	17670000	18346000	0	6464200	0	0	0	0	90966000	75864000	70713000	3384700	66297000	21065000	CM30K		14	185.64	132	123970000	0	0	2232400	0	0	1068700	11086000	6493400	8341900	7501700	5155100	6278900	0	1060000	935710	202790	79325
Q13185;P83916	Chromobox protein homolog 3;Chromobox protein homolog 1	CBX3;CBX1	0	0	0	0	0	4104000	5770400	8766700	11465000	0	7598100	7264100	0	0	0	0	0	0	0	0	0	0	0	0	CM30K		4	73.336	22	123790000	0	0	3471800	0	0	4278800	19121000	24195000	33573000	8308900	14056000	16781000	0	0	0	0	0
Q15046	Lysine--tRNA ligase	KARS1	1332200	2079900	9025100	1892200	2911400	8870100	40039000	26096000	15045000	34984000	29229000	18616000	0	0	0	4070800	1926500	0	12555000	2670000	3491300	0	2556000	0	CM30K		23	152.33	175	123690000	289940	1519300	2962700	499700	2544000	5853600	36282000	13614000	8828800	13752000	12379000	17350000	0	0	0	852270	893780
O95297	Myelin protein zero-like protein 1	MPZL1	0	0	10127000	10014000	0	13249000	10654000	0	0	11188000	15031000	0	0	65104000	42975000	0	29900000	22853000	36731000	68916000	59383000	0	55334000	0	CM100K CM30K ECM100K ECM30K		8	26.099	64	123670000	2557600	6944100	1815400	4537300	3192500	5386600	9785300	2922700	7047000	3646900	3801600	7370200	0	14227000	3861600	1380200	6613600
Q6PIU2	Neutral cholesterol ester hydrolase 1	NCEH1	0	0	0	0	0	7784900	13878000	30355000	18676000	14880000	26183000	27940000	0	0	0	14535000	20231000	13034000	35969000	36584000	40300000	0	52470000	0	CM30K		11	131.68	95	123120000	0	0	6950600	0	882670	1417000	10646000	17459000	12295000	5306400	11945000	12693000	0	2457900	1891200	1655600	6021000
O00410	Importin-5	IPO5	7917200	5853300	13831000	7364500	9094400	16843000	54367000	45317000	35773000	41025000	50566000	30452000	3076600	0	3398200	5905500	5015300	3258300	13790000	9502600	13504000	9038100	10615000	12096000	#N/A		34	323.31	298	122790000	1013800	1769900	2711600	761820	2331400	5973100	34285000	18309000	11870000	11081000	12518000	9870500	108260	144450	381470	283780	671110
Q9HBI1	Beta-parvin	PARVB	0	35281000	45369000	0	41460000	37147000	0	0	0	0	0	0	0	0	0	0	0	0	0	0	0	0	0	0	CM30K		9	48.031	22	122440000	0	13790000	30129000	0	39623000	35323000	2995100	0	0	434530	0	0	0	0	0	684040	0
P53985	Monocarboxylate transporter 1	SLC16A1	23863000	0	14873000	21050000	0	20879000	20417000	11075000	14310000	15247000	13859000	0	0	0	0	0	0	0	37779000	0	24446000	0	0	0	CM30K		6	80.538	41	122430000	3513700	0	4985000	8932000	0	4609100	26773000	9106900	11569000	5618800	8774500	6450100	0	3418200	0	156940	0
Q13404;Q15819	Ubiquitin-conjugating enzyme E2 variant 1;Ubiquitin-conjugating enzyme E2 variant 2	UBE2V1;UBE2V2	0	0	15354000	10104000	0	16775000	10486000	0	0	0	0	0	0	0	0	0	0	0	20803000	0	21892000	0	0	0	CM30K		6	79.681	30	122350000	1081100	3892700	9784400	8539100	3567800	24353000	16000000	4651600	8003100	5428900	8267200	0	0	0	0	0	0
Q9Y282	Endoplasmic reticulum-Golgi intermediate compartment protein 3	ERGIC3	0	0	4603500	0	0	0	9365900	10765000	14915000	9473700	11190000	12475000	0	19711000	24598000	0	0	0	25027000	27110000	23413000	0	28440000	0	CM30K		11	46.482	56	122130000	0	0	376960	0	0	0	7653300	10148000	12033000	7787400	8052500	5013100	767630	4754400	9809800	0	2988100
Q8TC12	Retinol dehydrogenase 11	RDH11	0	0	0	0	0	0	9829700	12252000	9784400	13995000	13473000	12481000	0	0	0	0	11696000	0	15890000	15130000	17965000	14541000	13148000	12812000	CM30K		8	93.496	64	122100000	0	0	1021800	0	0	1565700	25242000	10694000	10870000	10495000	7957100	12438000	0	476270	0	599370	1129700
P21912	Succinate dehydrogenase [ubiquinone] iron-sulfur subunit, mitochondrial	SDHB	0	0	0	0	0	4939100	17090000	16962000	14208000	22397000	21116000	13492000	0	6949200	0	0	0	0	56299000	19621000	24400000	0	20193000	0	CM100K CM30K ECM100K ECM30K		12	82.187	71	121780000	0	0	314170	0	0	1798800	21850000	15575000	10623000	10500000	10735000	9972100	0	976470	0	0	221490
Q15843	NEDD8	NEDD8	0	0	5567400	0	0	0	9689800	4637000	6455400	3782100	6026200	5146400	0	0	0	0	0	0	0	7148500	4727300	0	5939900	0	CM30K		2	5.478	22	121460000	0	0	8030200	0	3445300	6610800	32875000	11146000	20876000	10071000	12429000	18878000	0	0	5459700	0	4282700
P31150	Rab GDP dissociation inhibitor alpha	GDI1	9080400	21825000	23383000	9440100	19365000	21742000	16571000	18658000	14414000	9900200	16853000	11144000	0	0	0	0	0	0	10731000	9398600	11493000	0	10504000	11523000	CM100K CM30K ECM100K ECM30K		24	323.31	112	121250000	1177400	12505000	7934500	4373100	7800400	13262000	16856000	12223000	11229000	6016700	8831500	9843200	0	0	0	0	0
Q9UHQ9	NADH-cytochrome b5 reductase 1	CYB5R1	0	0	0	0	0	0	12360000	13854000	14550000	16979000	16685000	15081000	0	0	0	0	0	0	5408900	0	0	0	0	0	CM30K		14	64.473	76	120520000	0	0	378960	0	0	3221900	17386000	20173000	27957000	22805000	13074000	12884000	0	0	0	0	1120100
P05455	Lupus La protein	SSB	0	0	2024400	0	0	2176200	18887000	16900000	11674000	27813000	12748000	13215000	0	0	0	0	0	0	8203600	0	0	0	0	0	CM100K CM30K ECM100K ECM30K		16	96.764	73	120150000	0	0	1391000	0	0	1551600	35335000	15601000	13613000	22355000	14391000	12491000	2148100	177290	0	0	0
P04183	Thymidine kinase, cytosolic	TK1	0	0	5383700	18242000	0	5190900	23715000	20251000	11890000	11723000	13200000	15112000	0	0	0	19090000	0	0	5426300	0	5183100	0	0	0	CM100K CM30K ECM100K ECM30K		9	55.215	61	120040000	0	480080	4550100	4688000	0	7663100	11450000	15285000	10538000	7001300	21382000	16604000	2586500	3005800	0	2301800	3294700
Q6UW68	Transmembrane protein 205	TMEM205	0	0	0	0	0	0	20786000	12337000	0	13654000	17918000	26610000	0	12301000	0	10323000	12911000	12798000	42396000	41270000	39170000	0	36389000	0	CM30K		4	73.002	33	119760000	0	0	0	0	0	3290100	22530000	3910600	3048000	16276000	4879800	9614500	0	1825500	0	1274800	3402600
P60709	Actin, cytoplasmic 1	ACTB	0	12336000	0	0	9752200	16911000	30774000	0	0	0	31925000	60887000	0	0	0	0	0	0	0	0	0	0	0	0	CM30K	Yes	43	134.35	49	119590000	756380	4017100	3860500	2011600	2795400	7384200	21672000	16383000	18744000	11052000	11389000	19209000	0	0	0	0	0
Q02790	Peptidyl-prolyl cis-trans isomerase FKBP4	FKBP4	0	7767700	12671000	0	8879100	11581000	19517000	15935000	16311000	21628000	18651000	17741000	0	0	0	0	2020600	0	7487700	0	3295800	0	3721300	0	CM30K		25	323.31	154	118980000	322610	7583400	8332300	717960	4987800	6498200	24612000	11900000	12776000	14087000	10970000	11003000	0	67316	374060	397630	458800
Q9UM00	Calcium load-activated calcium channel	TMCO1	0	0	0	0	0	0	19553000	13467000	18012000	17444000	14781000	17732000	0	0	0	0	0	0	35781000	23536000	30866000	0	0	0	CM30K		4	60.357	36	118720000	0	0	0	0	0	727170	9414400	6997300	15059000	13854000	6478600	11342000	0	0	2021800	0	3029100
P45974;Q92995	Ubiquitin carboxyl-terminal hydrolase 5;Ubiquitin carboxyl-terminal hydrolase 13	USP5;USP13	4394600	11623000	12812000	9384500	10358000	13536000	25409000	17263000	18247000	29127000	19372000	21626000	0	0	0	0	0	0	8267500	8895100	15614000	0	7892700	0	CM100K CM30K ECM100K ECM30K		30	315.3	151	118500000	427390	5502800	5348300	1896300	4580900	7300300	23448000	11558000	11175000	13272000	11925000	9416500	0	82997	0	0	169740
P18859	ATP synthase-coupling factor 6, mitochondrial	ATP5PF	0	0	0	0	0	0	6660500	10127000	21419000	18581000	31842000	10460000	0	0	0	0	0	0	67595000	54216000	26691000	0	31899000	0	CM100K CM30K ECM100K ECM30K		4	323.31	44	118000000	0	0	0	0	0	0	16611000	12181000	15022000	15558000	9314000	9190800	0	0	0	0	0
P46459	Vesicle-fusing ATPase	NSF	3415100	14690000	21184000	3383400	17927000	21264000	24017000	28109000	16892000	35989000	28225000	26202000	0	25821000	22732000	17289000	17047000	17559000	26467000	17287000	18171000	0	16485000	0	CM100K CM30K ECM100K ECM30K		32	166.31	153	117870000	367610	6197300	9570700	550630	6032800	11986000	11398000	10067000	6343700	11183000	6675300	7134000	1094300	2508100	3896300	921250	2789800
Q9BPX5	Actin-related protein 2/3 complex subunit 5-like protein	ARPC5L	0	0	0	0	0	0	0	14922000	0	7706700	7994000	7548600	0	0	0	0	0	0	0	0	0	0	0	0	CM30K		3	12.98	28	117850000	812030	2580100	0	2947000	3035800	4355200	18789000	18334000	6718300	6244800	6683700	8204300	0	8534000	7859600	2300800	11646000
Q9H8M9	Protein eva-1 homolog A	EVA1A	0	0	0	0	0	0	0	0	0	0	0	0	0	0	0	0	0	0	0	0	0	0	0	0	CM30K		1	3.5395	7	117780000	0	0	0	0	14192000	11199000	0	3787000	0	0	0	0	0	11607000	17689000	8970200	25915000
O00629	Importin subunit alpha-3	KPNA4	0	5366800	9064300	0	4699200	9728600	25708000	16106000	13341000	15938000	14029000	10999000	0	0	0	0	1016300	1105900	4032700	531320	3210900	0	1447700	1673100	#N/A		13	168.59	153	117650000	153080	1761100	3341700	664690	1225900	8419200	33086000	20358000	14055000	12973000	9257700	9029200	0	31608	0	0	509570
O14980	Exportin-1	XPO1	2073400	17243000	24842000	11783000	12224000	20168000	29806000	35116000	24238000	34229000	29318000	21066000	0	0	0	5001000	3903000	0	9472200	0	2935500	0	0	0	CM100K CM30K ECM100K ECM30K		34	311.83	242	117510000	380310	5896200	7226400	3500700	3645000	7175200	21824000	16634000	13424000	15740000	12092000	7720800	183400	0	176160	267380	183530
P61758	Prefoldin subunit 3	VBP1	7257300	0	0	0	0	0	17910000	19803000	17706000	16143000	20166000	15824000	0	0	0	0	0	0	4919100	0	0	0	0	0	CM30K		7	53.199	49	117130000	1720600	589190	1100700	344250	0	1167200	27009000	14773000	22665000	14880000	11458000	19066000	0	0	0	0	0
Q99829	Copine-1	CPNE1	7660600	7800800	8589400	7582700	5303400	14919000	22809000	9478200	10324000	10321000	9915300	7938300	0	0	0	0	11282000	6273600	11214000	10686000	11560000	0	14414000	0	CM30K		12	180.58	89	117080000	2528200	3007700	3030500	3265100	2762500	5617600	23121000	12331000	18377000	10946000	9032700	8757700	0	536780	0	0	2333300
Q9P035	Very-long-chain (3R)-3-hydroxyacyl-CoA dehydratase 3	HACD3	0	0	0	0	0	9342500	15422000	20881000	22579000	18507000	16466000	23282000	0	0	0	0	0	0	23278000	8040400	15775000	0	14535000	0	CM30K		11	144.1	50	116460000	0	0	0	0	0	1871200	14676000	18673000	18098000	15812000	16507000	7494400	0	0	911310	0	811890
Q96C19;Q9BUP0	EF-hand domain-containing protein D2;EF-hand domain-containing protein D1	EFHD2;EFHD1	0	0	0	0	0	0	10236000	13269000	14819000	16834000	13668000	17073000	0	0	0	0	0	0	0	0	0	0	0	0	CM30K		6	26.168	29	116400000	541220	705070	1015900	1780700	794310	904540	20054000	18992000	21538000	10724000	9476300	23500000	0	240900	439000	0	0
P07814	Bifunctional glutamate/proline--tRNA ligase	EPRS1	11477000	5984900	23049000	13507000	5128000	14367000	44645000	49062000	48030000	69152000	35021000	43369000	0	4620900	3871900	3970300	3425000	0	18959000	9180200	6907700	0	5102000	0	CM100K CM30K ECM100K ECM30K		61	323.31	358	116030000	1195600	2149300	5399500	2421300	1757000	5805300	28885000	13473000	13990000	16921000	9655500	8397600	0	1068100	358420	76150	398990
P05091;P47895;O94788	Aldehyde dehydrogenase, mitochondrial;Aldehyde dehydrogenase family 1 member A3;Retinal dehydrogenase 2	ALDH2;ALDH1A3;ALDH1A2	0	0	8282700	0	0	5120700	14405000	13746000	16599000	26328000	13914000	20272000	0	0	0	0	0	0	19615000	9253000	10618000	0	12055000	13330000	CM100K CM30K ECM100K ECM30K		18	75.516	74	115670000	0	0	5066700	0	3686100	3767600	20936000	8135200	11235000	19303000	9072100	14858000	0	0	0	0	0
P49591	Serine--tRNA ligase, cytoplasmic	SARS1	2925200	16455000	15198000	0	2234100	20395000	23455000	16728000	13242000	11682000	11929000	14017000	0	2463300	0	0	0	0	3857000	2275200	0	0	0	0	CM100K CM30K ECM100K ECM30K		19	215.49	123	115340000	819060	9044600	7592500	0	1152000	10215000	34685000	15755000	10047000	7186100	7563300	7879400	0	256670	0	0	0
P80303	Nucleobindin-2	NUCB2	0	0	2031600	0	0	4040100	10997000	21876000	17368000	18031000	15087000	16820000	9563000	17054000	13321000	10688000	20160000	11781000	16366000	15404000	18456000	12770000	17986000	14996000	CM30K		16	323.31	120	115140000	0	346980	809580	0	0	1599300	13576000	16416000	15240000	9920100	7378300	10627000	1039600	2063000	2518500	1052100	5977600
Q9UNF0	Protein kinase C and casein kinase substrate in neurons protein 2	PACSIN2	0	0	11646000	0	0	12053000	15503000	10228000	14310000	18411000	18915000	14879000	0	20942000	43540000	13101000	51163000	45960000	9035500	13172000	12077000	0	12453000	0	CM30K		11	91.765	70	115090000	456030	1662200	920730	451250	2190800	2027000	5351600	4221000	8559500	2570700	9319300	5409100	0	4277500	16932000	1829200	21761000
P28838	Cytosol aminopeptidase	LAP3	0	4407000	5704100	0	2448400	7771100	20869000	25027000	17128000	17704000	17637000	15861000	0	5359600	0	0	0	0	13107000	9477400	7622400	0	9234600	0	CM100K CM30K ECM100K ECM30K		22	129.89	133	114630000	376500	3989000	3382000	0	1482700	6343000	23625000	19969000	12285000	10352000	8716000	6865000	0	1054800	934760	98424	1180700
P35270	Sepiapterin reductase	SPR	0	0	0	0	0	6966000	0	4299300	0	0	0	0	0	0	0	0	41888000	0	22702000	27644000	12600000	0	16956000	0	CM100K CM30K ECM100K ECM30K		3	22.599	38	114410000	0	0	203540	0	0	504490	831410	40991	82119	209920	157990	72739	6585400	25720000	23368000	3756900	29741000
P08123	Collagen alpha-2(I) chain	COL1A2	64243000	36263000	35703000	28358000	31854000	44101000	14605000	22247000	35296000	12656000	14037000	18108000	0	0	0	0	0	0	10894000	0	0	0	0	0	CM100K CM30K ECM100K ECM30K		25	266.32	185	114320000	7544500	9868800	11025000	7488400	8921800	15324000	9507300	9915600	20810000	3751100	3905100	5180400	0	6810	0	0	24463
Q9Y371	Endophilin-B1	SH3GLB1	0	14826000	14648000	0	12339000	11761000	9233400	8557500	0	0	7893700	7922100	0	0	0	0	0	0	8761400	7618600	0	0	0	0	CM30K		10	54.019	45	114030000	0	19279000	12964000	0	14582000	11692000	14899000	6542400	2001700	1298400	8349700	5246100	0	0	0	0	11423000
P08253	72 kDa type IV collagenase	MMP2	52459000	9167500	20498000	25131000	11559000	20736000	8047200	11879000	13397000	7506300	9392300	7789300	0	0	0	0	2694900	0	7668100	0	0	0	3252400	0	CM100K CM30K ECM100K ECM30K		18	323.31	131	113270000	12471000	3995900	10485000	10765000	7540000	19594000	11164000	7404400	10610000	2865900	4390800	5362500	0	359030	0	0	1169300
P50552	Vasodilator-stimulated phosphoprotein	VASP	6787400	13718000	19482000	0	6450700	17778000	20653000	18402000	13020000	17803000	25209000	14777000	0	0	0	0	0	0	14034000	11708000	13548000	0	15810000	0	CM30K		14	69.114	88	112790000	1308900	6571600	4244400	5041800	2468000	6874700	24118000	13606000	8724400	11299000	14473000	4462100	0	0	0	0	1592100
P08559;P29803	Pyruvate dehydrogenase E1 component subunit alpha, somatic form, mitochondrial;Pyruvate dehydrogenase E1 component subunit alpha, testis-specific form, mitochondrial	PDHA1;PDHA2	0	0	0	0	0	0	16205000	15269000	11352000	18092000	17109000	17506000	0	0	0	0	0	0	19868000	21677000	14473000	0	13254000	0	CM100K CM30K ECM100K ECM30K		14	92.783	71	112760000	0	0	347500	469020	0	0	16768000	15779000	9119500	19536000	16077000	13442000	0	0	0	0	0
Q9UNH7;Q86XE0	Sorting nexin-6;Sorting nexin-32	SNX6;SNX32	2340600	0	14958000	0	6840400	11021000	15640000	12656000	12783000	16277000	16045000	20353000	0	0	0	7002500	4001900	0	0	7828700	0	0	0	0	CM30K		11	158.61	91	112590000	638930	1358200	4614500	1535500	3470800	5176600	21376000	14008000	17651000	12613000	8908300	16405000	0	0	377790	621520	1017900
Q96B49	Mitochondrial import receptor subunit TOM6 homolog	TOMM6	0	0	0	0	0	0	0	0	0	0	0	0	0	0	0	0	0	0	0	0	0	0	0	0	CM30K		1	8.4421	10	112230000	0	0	0	0	0	0	0	13383000	20472000	14219000	8656800	14697000	0	0	0	0	0
P17812	CTP synthase 1	CTPS1	0	0	9187700	4145100	5080200	7027400	28134000	25891000	18124000	19786000	23579000	22283000	0	0	0	0	0	0	2042000	2279500	0	0	0	0	CM100K CM30K ECM100K ECM30K		22	323.31	117	112200000	175610	0	2903800	624750	1969900	3189200	27427000	23418000	17202000	7785000	13644000	12865000	0	0	0	0	0
P68871;P02042	Hemoglobin subunit beta;Hemoglobin subunit delta	HBB;HBD	0	0	0	0	0	0	0	0	0	0	0	0	0	0	0	0	0	0	0	0	0	0	0	0	CM30K		5	15.82	4	112190000	0	0	0	112190000	0	0	0	0	0	2147400	0	0	0	0	0	0	0
Q01469;A8MUU1	Fatty acid-binding protein 5;Putative fatty acid-binding protein 5-like protein 3	FABP5;FABP5P3	6566000	0	5201500	0	0	4996800	8412800	3720900	4660300	8849000	0	0	0	0	0	5846000	0	39099000	15933000	10501000	11333000	0	12859000	0	CM30K		8	52.325	47	112060000	4112900	0	1888500	0	0	8515600	14151000	2346600	5731300	3748600	4077000	2971000	781730	1977000	1250100	2379200	2945100
P08574	Cytochrome c1, heme protein, mitochondrial	CYC1	0	0	4905300	0	0	0	19288000	23739000	23145000	29385000	21355000	23003000	0	0	0	0	0	0	35349000	62058000	56398000	0	46649000	0	CM100K CM30K ECM100K ECM30K		8	147	92	111740000	0	0	41599	0	73549	98104	5167900	13986000	11969000	10975000	7554500	10550000	0	1199700	0	876150	1926100
Q8N5M9	Protein jagunal homolog 1	JAGN1	0	0	0	0	0	0	11545000	7915500	9828000	8127900	7846400	6615500	0	0	0	0	0	0	0	0	0	0	0	0	CM30K		3	31.704	26	110840000	0	0	0	0	0	0	22848000	14056000	12746000	14801000	6286400	8560200	0	0	0	0	0
P07954	Fumarate hydratase, mitochondrial	FH	4082200	13745000	12962000	0	6242300	10677000	14568000	13338000	9775200	16600000	14516000	12761000	0	0	0	0	0	0	11988000	6718600	10603000	7207000	14709000	7819100	CM100K CM30K ECM100K ECM30K		15	85.126	109	110540000	332550	6793800	7946400	0	3277800	7023200	22197000	11955000	11418000	8709100	9086700	12069000	0	0	0	0	0
P52597	Heterogeneous nuclear ribonucleoprotein F	HNRNPF	0	6335400	12081000	9221300	5323800	8040300	17661000	17662000	15491000	19324000	14674000	21472000	0	0	0	0	0	0	6757600	0	0	0	0	0	CM30K		10	323.31	80	110480000	631160	3749900	5986200	7042000	3030000	4801900	22644000	14431000	11634000	14946000	3296200	16410000	0	0	0	0	0
Q9P0J0	NADH dehydrogenase [ubiquinone] 1 alpha subcomplex subunit 13	NDUFA13	0	0	0	0	0	4171300	16588000	14899000	10604000	15096000	16021000	15504000	0	0	0	0	0	0	47502000	55304000	41920000	0	41964000	0	CM30K		5	38.66	62	110240000	0	0	1474200	0	0	3431300	3258000	5012600	3201500	34126000	2686600	17069000	0	3149400	0	0	1425400
P48147	Prolyl endopeptidase	PREP	0	61860000	67351000	33220000	48682000	70692000	58297000	63960000	41922000	32152000	35598000	51587000	0	0	0	0	0	0	45276000	34736000	39064000	0	38496000	0	CM100K CM30K ECM100K ECM30K		23	149.61	74	109660000	0	2003200	3075900	7966300	1472000	32492000	7311700	3784100	2270200	866070	1901500	43103000	0	274850	0	0	0
Q99685	Monoglyceride lipase	MGLL	0	0	5059900	4256500	3007800	7346300	20359000	23805000	11556000	13157000	15188000	11160000	0	5316900	0	0	0	0	7658500	6562800	7947200	0	7616400	0	CM30K		11	99.973	84	109330000	624820	0	1099800	2556200	809300	6953200	24557000	20230000	9313800	9849200	11224000	7208300	0	1414000	716940	903630	1544400
P48723	Heat shock 70 kDa protein 13	HSPA13	0	46386000	37711000	13354000	35317000	28979000	8467900	10235000	6718700	8394300	9798900	9317600	0	0	0	0	0	0	10892000	0	0	0	5828800	0	CM100K CM30K ECM100K ECM30K		8	36.681	44	109240000	575110	28604000	11263000	3461900	17355000	17569000	6683300	4778000	3427200	2959200	3211700	3689600	0	0	0	0	0
Q16610	Extracellular matrix protein 1	ECM1	0	53672000	47885000	13781000	60552000	92085000	0	15544000	39688000	0	0	0	0	0	0	0	0	0	28335000	0	0	0	14120000	0	CM30K		11	39.484	42	108910000	79939	14041000	5274100	2136300	9442300	19248000	0	1342800	51533000	0	1054200	955150	0	0	305810	163390	1464700
P06730;A6NMX2	Eukaryotic translation initiation factor 4E;Eukaryotic translation initiation factor 4E type 1B	EIF4E;EIF4E1B	0	9720000	8261400	0	9082100	11017000	9973300	8756300	10706000	9060600	9495000	10278000	0	0	0	0	0	0	4806500	0	0	0	0	0	CM100K CM30K ECM100K ECM30K		6	44.939	33	108610000	449260	5480700	6205000	1612300	6552100	11598000	23297000	13609000	10472000	7190400	10658000	8102900	0	0	0	0	0
Q9H3Z4	DnaJ homolog subfamily C member 5	DNAJC5	0	0	0	0	0	0	0	13508000	0	17647000	0	0	0	0	0	0	22480000	0	0	25812000	47301000	34963000	0	39307000	CM30K		1	129.22	21	108460000	0	0	2605400	0	0	0	26919000	10885000	9155100	7099300	7590200	7381000	0	0	6180500	0	5985500
Q9UBS4	DnaJ homolog subfamily B member 11	DNAJB11	0	0	0	0	0	6650600	19869000	17919000	16788000	31510000	23509000	15687000	0	0	0	0	0	0	27620000	16945000	15426000	24949000	22030000	15633000	CM30K		10	135.07	61	108460000	0	0	1035000	0	0	2013800	27224000	6171900	10239000	14614000	5591300	4736900	440860	0	351970	0	0
P43034	Platelet-activating factor acetylhydrolase IB subunit beta	PAFAH1B1	0	12149000	13646000	4451300	11790000	18385000	17651000	14315000	12810000	9024300	12815000	14002000	0	0	0	0	0	0	6017200	0	8957500	0	0	0	CM100K CM30K ECM100K ECM30K		10	303.9	62	107900000	0	5803000	8858300	807560	3476300	15595000	18215000	13975000	12847000	5100900	7077900	10565000	0	0	0	0	0
P55036	26S proteasome non-ATPase regulatory subunit 4	PSMD4	8383200	0	8020600	12589000	0	12343000	13811000	11859000	12493000	17155000	13872000	10954000	0	0	0	0	0	0	9151100	0	0	0	0	0	CM30K		10	208.27	63	107570000	2170200	1636700	4041700	5289700	3598200	6755000	22259000	13615000	12234000	11144000	10046000	9308600	0	1719600	1146800	662790	2436400
Q13347	Eukaryotic translation initiation factor 3 subunit I	EIF3I	2584600	13658000	9096600	3651200	15040000	15985000	22880000	15842000	18019000	21624000	16888000	18315000	0	0	0	0	0	0	7329400	2768200	5637300	0	4964900	0	CM30K		16	293.96	141	107470000	588260	5430800	7390100	963860	3571800	9395100	16322000	13647000	11342000	12750000	9347000	11884000	0	504110	581930	0	598680
P26599;O95758	Polypyrimidine tract-binding protein 1;Polypyrimidine tract-binding protein 3	PTBP1;PTBP3	0	0	5609300	0	0	7052700	18548000	20603000	15635000	17899000	29331000	14289000	0	0	0	0	0	0	8372700	0	0	0	0	0	CM100K CM30K ECM100K ECM30K		11	202.06	86	107380000	533360	0	3245600	2623800	0	3204700	30592000	19007000	13038000	10028000	15014000	9526800	0	0	0	0	0
P35221;Q9UI47	Catenin alpha-1;Catenin alpha-3	CTNNA1;CTNNA3	7787400	2505700	5969800	5566500	2970600	9534800	21664000	21115000	16445000	21668000	24655000	16464000	4052000	13725000	4435500	7390500	10085000	0	25565000	29167000	36157000	7646000	29770000	12214000	CM100K CM30K ECM100K ECM30K		32	323.31	218	107250000	411310	2162600	1426600	1675500	779920	6730400	15410000	8958100	8486700	6342000	6415300	7062000	422270	1529200	753450	917520	2432600
Q9UBV8	Peflin	PEF1	7882900	0	0	0	0	5868500	5878400	0	4846600	7356000	6757200	0	0	0	0	0	0	0	8640600	0	0	0	0	0	CM30K		6	61.244	19	106870000	3878100	0	5476300	4364900	0	5219800	21856000	2629700	13912000	10733000	8525300	3227500	0	0	0	0	0
Q9P0U1	Mitochondrial import receptor subunit TOM7 homolog	TOMM7	0	0	0	0	0	0	0	0	0	0	0	0	0	0	0	0	0	0	0	0	0	0	0	0	CM30K		2	2.4454	13	106510000	0	0	0	0	0	0	14257000	8741500	11608000	7165700	12868000	0	0	0	0	0	0
Q9NYL9	Tropomodulin-3	TMOD3	0	3677700	3437700	0	0	6705600	11595000	13438000	17366000	9903900	20268000	15986000	0	0	0	0	0	0	10764000	0	4944700	0	4817500	0	CM30K		10	127.57	79	106130000	0	1099200	2470000	0	1354500	2612300	17953000	18850000	18629000	6529900	15271000	14466000	0	0	0	0	0
Q9Y6C2	EMILIN-1	EMILIN1	43264000	31758000	38356000	30987000	36614000	39552000	843050	1043800	2724900	1098200	749560	1012200	0	0	0	0	0	0	1391000	0	0	0	731720	0	ECM30K		31	323.31	162	106110000	8790500	20009000	13747000	12092000	22854000	24207000	194250	556810	1158500	562610	926100	412050	0	0	0	0	0
P52788	Spermine synthase	SMS	0	6367700	11478000	0	0	6770300	19745000	15216000	12793000	14429000	18835000	16690000	0	0	0	0	0	0	0	0	8430700	0	0	0	CM30K		11	84.146	55	106090000	0	2818400	5389400	0	1088200	4851100	29078000	16219000	7223300	10696000	11152000	16537000	0	0	0	0	0
O95168	NADH dehydrogenase [ubiquinone] 1 beta subcomplex subunit 4	NDUFB4	0	0	0	0	0	0	8724700	0	0	12137000	7534100	0	0	0	0	0	0	0	23890000	22565000	0	0	14804000	0	CM100K CM30K ECM100K ECM30K		4	17.564	19	105420000	0	0	0	0	0	0	8723400	9601400	0	18848000	10431000	2882400	0	2308800	0	0	0
P55786;A6NEC2	Puromycin-sensitive aminopeptidase;Puromycin-sensitive aminopeptidase-like protein	NPEPPS;NPEPPSL1	6785800	21315000	22096000	9963500	14654000	23840000	28544000	17837000	9575200	13767000	13922000	14532000	0	6037600	0	4035600	6833400	5430800	13474000	15774000	19066000	0	11969000	3097800	CM30K		30	170.8	160	105420000	753670	7293700	8793500	2484500	3910400	13255000	23694000	9885900	3466700	4233700	6148500	4336400	0	1051700	0	309340	882540
Q9GZT3	SRA stem-loop-interacting RNA-binding protein, mitochondrial	SLIRP	0	0	0	0	0	0	0	0	0	20920000	0	0	0	0	0	0	0	0	31289000	27149000	20024000	0	22015000	0	CM30K		6	21.149	26	105390000	0	0	1762600	0	0	1804500	13151000	6670300	12926000	9306300	707020	0	0	1063400	0	613090	0
P22307	Sterol carrier protein 2	SCP2	0	0	0	0	0	4668000	16970000	20888000	25077000	34274000	21509000	23518000	0	0	0	0	0	0	4633800	0	0	0	0	0	CM100K CM30K ECM100K ECM30K		6	60.847	39	105380000	0	0	0	0	0	1863500	19548000	14724000	19553000	20250000	11447000	16956000	0	0	0	0	0
O60888	Protein CutA	CUTA	0	0	6884500	0	0	0	7652000	0	4413500	12328000	0	0	0	0	7974400	17907000	8821900	6855000	38803000	0	21545000	0	28186000	0	CM100K CM30K ECM100K ECM30K		3	34.509	35	105050000	0	0	9426100	0	6891500	4540100	23433000	4464000	8452400	3955800	0	0	0	0	4277900	4146300	4500300
O60925	Prefoldin subunit 1	PFDN1	0	0	0	0	0	0	10882000	12057000	10568000	0	10777000	10770000	0	0	0	0	0	0	10655000	0	0	0	0	0	CM100K CM30K ECM100K ECM30K		5	39.891	16	105040000	0	0	0	0	0	0	22809000	18136000	17455000	8255000	15199000	16580000	0	0	0	0	0
Q9H6A9	Pecanex-like protein 3	PCNX3	0	0	41344000	39742000	0	24020000	0	0	0	0	0	0	0	0	0	0	0	0	0	0	0	0	0	0	CM30K		2	2.375	63	104990000	1106000	2069700	1662900	4060900	2566000	1456800	0	0	82188	0	0	0	0	19920000	26131000	6174900	22909000
P50151	Guanine nucleotide-binding protein G(I)/G(S)/G(O) subunit gamma-10	GNG10	0	0	0	0	0	0	0	0	0	0	0	0	0	0	0	0	0	0	20262000	19149000	16984000	0	22032000	0	CM100K ECM30K		5	93.163	16	104700000	518770	0	2291600	0	0	2802500	0	0	0	0	0	0	0	0	0	0	0
Q9NS69	Mitochondrial import receptor subunit TOM22 homolog	TOMM22	0	0	0	0	0	0	8626200	9184400	8440800	8918600	8702400	8047200	0	0	0	0	0	0	0	0	0	0	0	0	CM30K		5	165.92	34	104500000	0	0	0	0	0	0	28636000	17539000	18164000	12461000	12717000	13820000	0	0	0	0	0
O60763;REV__Q5VZ89	General vesicular transport factor p115	USO1	0	6805500	11940000	2369200	3531700	16490000	21806000	32716000	22577000	28840000	23245000	19581000	0	3095200	0	0	0	0	3308000	4039200	3311200	0	3935600	0	CM100K CM30K ECM100K ECM30K		24	268.59	153	104370000	157920	3078700	5250600	1897800	2911600	7503600	18637000	19185000	12389000	10433000	8114500	8463900	0	250660	0	324650	630040
P20591;P20592	Interferon-induced GTP-binding protein Mx1;Interferon-induced GTP-binding protein Mx2	MX1;MX2	0	4772500	6004000	1934000	3265300	8840000	13520000	37963000	19558000	14440000	27337000	23129000	0	0	0	0	0	0	2786000	1967700	2108800	0	1003300	0	CM100K CM30K ECM100K ECM30K		18	262.95	127	104040000	506250	566010	522090	2382500	710390	2700300	14296000	30891000	14179000	6471500	16836000	12977000	0	0	0	0	0
Q14520	Hyaluronan-binding protein 2	HABP2	27540000	37494000	27389000	27585000	30614000	37304000	4475000	5617900	9862300	5003800	4586400	7357600	0	0	0	0	0	0	0	0	0	0	0	0	CM30K		3	14.428	41	103910000	4518100	18517000	10573000	10069000	16829000	21868000	4313900	3113200	6264400	2249700	1964100	3632800	0	0	0	0	0
O60884	DnaJ homolog subfamily A member 2	DNAJA2	6055400	0	7034100	7766500	0	10802000	13413000	17455000	13915000	22106000	22879000	12845000	0	0	11968000	0	9248100	7764600	13271000	0	10394000	0	9642500	0	CM100K CM30K ECM100K ECM30K		14	180.53	79	103400000	894270	0	3276000	1332900	0	4707100	16989000	12306000	15314000	14579000	12286000	8848300	444870	765030	1425500	0	1708500
Q9Y285	Phenylalanine--tRNA ligase alpha subunit	FARSA	1835200	3808100	10090000	2971700	1528300	8950100	28833000	22333000	15749000	31282000	16218000	13641000	0	0	0	3243800	0	0	11979000	10055000	5172300	5431200	3267200	0	CM30K		18	187.19	116	102970000	613000	1200500	3832900	1436800	1132400	4829300	15752000	12687000	10750000	17021000	13193000	8566800	0	433090	359670	522970	447350
Q13813	Spectrin alpha chain, non-erythrocytic 1	SPTAN1	1452700	1122900	8892900	3207200	1438500	17839000	40543000	45770000	36885000	48163000	45848000	36826000	0	0	0	0	1457400	0	25043000	11387000	27584000	2819900	23176000	2389800	CM30K		102	323.31	597	102700000	243340	354650	1827300	701890	736180	4808900	25314000	13948000	11288000	11252000	10000000	8698400	0	0	0	0	363600
O00425	Insulin-like growth factor 2 mRNA-binding protein 3	IGF2BP3	0	0	1526500	0	0	4456700	26435000	20760000	23427000	27855000	23058000	30899000	0	0	0	0	0	0	3566700	0	0	0	0	0	#N/A		15	93.277	82	102470000	0	0	475960	0	0	1728400	19529000	18234000	15103000	16552000	14215000	14447000	0	0	0	0	0
Q8IYT4	Katanin p60 ATPase-containing subunit A-like 2	KATNAL2	0	0	0	0	0	0	0	0	0	0	0	0	0	0	0	0	0	0	0	0	0	0	0	0	CM30K		2	2.7622	19	102220000	2779800	0	9295700	5814100	12397000	13438000	14967000	8525900	11251000	6321000	4544800	12890000	0	0	0	0	0
O15155	BET1 homolog	BET1	0	0	0	0	0	0	5764800	7086900	0	8010100	6983300	7366200	0	0	0	0	0	0	0	0	0	0	0	0	CM100K CM30K ECM100K ECM30K		2	37.127	13	102060000	0	0	0	0	0	0	10058000	26280000	11233000	9030000	20890000	24572000	0	0	0	0	0
O75891	Cytosolic 10-formyltetrahydrofolate dehydrogenase	ALDH1L1	4800100	78790000	23037000	2323400	55482000	61566000	0	0	0	0	233560	0	0	0	0	0	0	0	196130	1432000	0	0	193350	0	CM100K CM30K ECM100K ECM30K		16	111.04	67	102010000	1108200	34709000	16106000	1328900	20393000	26847000	0	324910	0	76410	105730	0	0	0	0	0	0
[truncated: 2,982 more rows]
[truncated: 31 more columns]

## Sheet: Table S1.2
Table S1.2. List of quantified protein groups (n=2,382) and corresponding differential abundance analysis results of differential abundance analysis in MMvsCTR experimental conditions. Columns from left to right contain protein and gene IDs, statistical significance label, adj.p-values and log2 fold-changes for the four pairwise comparisons between Control and MM experimental conditions.
[truncated: 2,383 more rows]

[truncated: 4 more sheets: Table S1.3, Table S1.4, Table S1.5, Table S1.6]
